# Supplementary material for: miR-196B-5P and miR-200B-3P Are Differentially Expressed in Medulloblastomas of Adults and Children
Source: Diagnostics (Basel). 2020 Apr 29;10(5):265. doi: 10.3390/diagnostics10050265 (PMC7277606; doi:10.3390/diagnostics10050265)
Supplement: Supplementary file 1 [file diagnostics-10-00265-s001.zip]

Archive with 3 entries (3 files):
- Supplementary Table S1.xlsx
- Supplementary Table S2.pdf
- Supplementary Table S3.xlsx
