# Supplementary material for: miR-196B-5P and miR-200B-3P Are Differentially Expressed in Medulloblastomas of Adults and Children
Source: Diagnostics (Basel). 2020 Apr 29;10(5):265. doi: 10.3390/diagnostics10050265 (PMC7277606; doi:10.3390/diagnostics10050265)
Supplement: Supplementary file 1 [file diagnostics-10-00265-s001.zip › Supplementary Table S1.xlsx]

## Sheet: GSE49243
Table S1. Genes differently expressed in adult MBs vs children MB, according to GEO datasets.
The most significantly down-regulated target, LogFC < -1 and p-value <0.05 are reported. ID: Affymetrix probe ID; adj,P,Val: P-value after adjustment for multiple testing (obtained by Benjamini & Hochberg false discovery rate); t: Moderated t-statistic; B: B-statistic or log-odds that the gene is differentially expressed; logFC: Log2-fold change between two experimental conditions. For data from …
ID	adj,P,Val	P,Value	t	B	logFC	Gene,symbol	Gene,title
213683_at	0.0429	0.00295	-3.0773	-1.93991	-1.28218	ACSL6	acyl-CoA synthetase long-chain family member 6
204639_at	0.00277	4.54e-05	-4.34104	1.87769	-1.04532	ADA	adenosine deaminase
244463_at	0.00717	0.000187	-3.93896	0.570841	-1.02036	ADAM23	ADAM metallopeptidase domain 23
229357_at	0.000169	7.35e-07	-5.42518	5.72486	-2.2011	ADAMTS5	ADAM metallopeptidase with thrombospondin type 1 motif 5
206953_s_at	0.000241	1.24e-06	-5.29303	5.23514	-1.10893	ADGRL2	adhesion G protein-coupled receptor L2
223582_at	0.00111	1.11e-05	-4.72274	3.184	-1.39583	ADGRV1	adhesion G protein-coupled receptor V1
231067_s_at	0.0471	0.00343	-3.02643	-2.07403	-1.11419	AKAP12	A-kinase anchoring protein 12
203002_at	1.15e-10	1.47e-14	-9.61507	22.333	-1.66379	AMOTL2	angiomotin like 2
206385_s_at	0.000995	9.66e-06	-4.76046	3.31621	-2.47358	ANK3	ankyrin 3, node of Ranvier (ankyrin G)
216073_at	0.00383	7.18e-05	-4.21304	1.45346	-1.61529	ANKRD34C	ankyrin repeat domain 34C
231935_at	0.0098	0.000295	-3.80449	0.151496	-1.61499	ARPP21	cAMP regulated phosphoprotein 21
227014_at	0.000674	5.59e-06	-4.90493	3.82736	-1.26906	ASPHD2	aspartate beta-hydroxylase domain containing 2
210121_at	0.00019	8.79e-07	-5.38009	5.5572	-2.30772	B3GALT2	beta-1,3-galactosyltransferase 2
238080_at	0.00392	7.43e-05	-4.20333	1.42161	-1.2704	B4GALNT4	beta-1,4-N-acetyl-galactosaminyltransferase 4
222895_s_at	0.00178	2.27e-05	-4.53166	2.52266	-1.25767	BCL11B	B-cell CLL/lymphoma 11B
206382_s_at	0.0348	0.00211	-3.18929	-1.63871	-1.34333	BDNF	brain derived neurotrophic factor
230896_at	0.0363	0.00225	-3.16756	-1.69778	-1.63919	BEND4	BEN domain containing 4
229963_at	9.74e-06	1.57e-08	-6.36789	9.33688	-2.68401	BEX5	brain expressed X-linked 5
206746_at	0.00173	2.17e-05	-4.54395	2.56477	-1.11288	BFSP1	beaded filament structural protein 1
209183_s_at	0.0403	0.00266	-3.11229	-1.84668	-1.28561	C10orf10	chromosome 10 open reading frame 10
1558757_at	0.0443	0.00311	-3.05954	-1.98691	-1.12351	C12orf49	chromosome 12 open reading frame 49
219526_at	1.69e-10	2.48e-14	-9.49254	21.8473	-1.78924	C14orf169	chromosome 14 open reading frame 169
1558508_a_at	0.0387	0.00247	-3.13638	-1.78201	-1.37196	C1orf53	chromosome 1 open reading frame 53
223708_at	0.00134	1.49e-05	-4.64446	2.91135	-2.2854	C1QTNF4	C1q and tumor necrosis factor related protein 4
227856_at	0.00308	5.23e-05	-4.30176	1.74673	-1.00771	C4orf32	chromosome 4 open reading frame 32
229012_at	0.006	0.000141	-4.02053	0.82971	-1.26125	C9orf24	chromosome 9 open reading frame 24
223550_s_at	0.0307	0.00173	-3.25486	-1.45864	-1.61258	CA10	carbonic anhydrase 10
209301_at	0.00887	0.000257	-3.84538	0.278037	-1.77308	CA2	carbonic anhydrase 2
204865_at	0.0302	0.00169	-3.26274	-1.43682	-1.15377	CA3	carbonic anhydrase 3
242410_s_at	0.00584	0.000135	-4.03241	0.867706	-1.91157	CACNA1E	calcium voltage-gated channel subunit alpha1 E
219572_at	1.97e-05	3.84e-08	-6.15202	8.49433	-2.00861	CADPS2	calcium dependent secretion activator 2
200756_x_at	0.0272	0.00143	-3.31553	-1.28964	-1.0279	CALU	calumenin
212097_at	0.0051	0.00011	-4.09137	1.05718	-1.1229	CAV1	caveolin 1
205747_at	0.000661	5.3e-06	-4.91891	3.87723	-1.584	CBLN1	cerebellin 1 precursor
242301_at	0.000445	2.88e-06	-5.077	4.44561	-2.44686	CBLN2	cerebellin 2 precursor
242069_at	0.00189	2.5e-05	-4.5046	2.43018	-1.27405	CBX5	chromobox 5
242519_at	0.0459	0.00328	-3.04128	-2.03505	-1.24382	CCDC152	coiled-coil domain containing 152
220180_at	0.0205	0.000934	-3.45202	-0.901245	-1.25373	CCDC68	coiled-coil domain containing 68
223496_s_at	0.00411	7.99e-05	-4.18298	1.35491	-1.42258	CCDC8	coiled-coil domain containing 8
200952_s_at	0.00369	6.78e-05	-4.22904	1.5061	-1.60684	CCND2	cyclin D2
205758_at	0.00266	4.19e-05	-4.36352	1.95295	-1.35847	CD8A	CD8a molecule
206280_at	0.0137	0.000499	-3.64634	-0.329446	-1.51023	CDH18	cadherin 18
220679_s_at	0.0172	0.000714	-3.53605	-0.656634	-1.69407	CDH7	cadherin 7
236331_at	0.00266	4.21e-05	-4.36203	1.94797	-1.73076	CDKL2	cyclin dependent kinase like 2
231220_at	0.00403	7.7e-05	-4.19329	1.38868	-1.39687	CELF4	CUGBP, Elav-like family member 4
227818_at	0.0108	0.000338	-3.7636	0.025838	-1.10703	CEP85	centrosomal protein 85
218922_s_at	0.00201	2.76e-05	-4.47761	2.33823	-1.36648	CERS4	ceramide synthase 4
239491_at	0.0149	0.000558	-3.61201	-0.432036	-1.05355	CERS5	ceramide synthase 5
204591_at	0.0103	0.000316	-3.78408	0.088674	-1.94932	CHL1	cell adhesion molecule L1 like
219867_at	0.000246	1.28e-06	-5.28411	5.20226	-1.4885	CHODL	chondrolectin
209763_at	0.00728	0.000192	-3.93152	0.54742	-1.16737	CHRDL1	chordin like 1
214596_at	6.02e-06	7.93e-09	-6.5307	9.97698	-2.97304	CHRM3	cholinergic receptor muscarinic 3
223737_x_at	0.00728	0.000191	-3.93227	0.549778	-1.4741	CHST9	carbohydrate sulfotransferase 9
242100_at	0.00525	0.000115	-4.07973	1.01965	-1.63931	CHSY3	chondroitin sulfate synthase 3
207144_s_at	0.00192	2.57e-05	-4.49714	2.40472	-1.83446	CITED1	Cbp/p300 interacting transactivator with Glu/Asp rich carboxy-terminal domain 1
205148_s_at	0.00865	0.000248	-3.85615	0.311496	-1.07152	CLCN4	chloride voltage-gated channel 4
226244_at	0.016	0.000638	-3.57062	-0.554835	-1.03155	CLEC14A	C-type lectin domain family 14 member A
206970_at	0.00638	0.000155	-3.99327	0.742855	-1.18058	CNTN2	contactin 2
244632_at	0.00523	0.000114	-4.08101	1.02378	-1.79827	CNTN5	contactin 5
215145_s_at	0.000306	1.77e-06	-5.20159	4.89919	-1.66912	CNTNAP2	contactin associated protein-like 2
229271_x_at	0.0439	0.00306	-3.06506	-1.97232	-1.14752	COL11A1	collagen type XI alpha 1 chain
231766_s_at	0.0125	0.000432	-3.68966	-0.19906	-1.3632	COL12A1	collagen type XII alpha 1 chain
213492_at	0.00791	0.000219	-3.89291	0.426206	-1.07728	COL2A1	collagen type II alpha 1 chain
211981_at	0.0261	0.00134	-3.33745	-1.22804	-1.00449	COL4A1	collagen type IV alpha 1 chain
222008_at	0.0256	0.0013	-3.3459	-1.2042	-1.2605	COL9A1	collagen type IX alpha 1 chain
228796_at	0.00335	5.89e-05	-4.26845	1.63621	-1.38648	CPNE4	copine 4
228365_at	2.31e-06	2.07e-09	-6.84929	11.2393	-1.5989	CPNE8	copine 8
240228_at	0.0315	0.00179	-3.24384	-1.48908	-1.17904	CSMD3	CUB and Sushi multiple domains 3
219355_at	0.0108	0.000337	-3.76504	0.030263	-2.92029	CXorf57	chromosome X open reading frame 57
215785_s_at	3.3e-09	7.23e-13	-8.70542	18.702	-1.503	CYFIP2	cytoplasmic FMR1 interacting protein 2
220432_s_at	0.0035	6.26e-05	-4.25147	1.58008	-1.24948	CYP39A1	cytochrome P450 family 39 subfamily A member 1
239738_at	0.021	0.000976	-3.43798	-0.941714	-1.43606	DACH2	dachshund family transcription factor 2
238694_at	0.000255	1.35e-06	-5.27129	5.15503	-1.50011	DGKE	diacylglycerol kinase epsilon
222898_s_at	0.0161	0.000644	-3.56769	-0.563495	-1.14515	DLL3	delta like canonical Notch ligand 3
205744_at	0.00296	4.96e-05	-4.31656	1.79599	-1.43752	DOC2A	double C2 domain alpha
219279_at	0.000743	6.51e-06	-4.86468	3.68422	-1.56378	DOCK10	dedicator of cytokinesis 10
213482_at	0.000195	9.19e-07	-5.36892	5.51575	-2.5517	DOCK3	dedicator of cytokinesis 3
207789_s_at	0.000353	2.09e-06	-5.16023	4.74809	-1.31261	DPP6	dipeptidyl peptidase like 6
217901_at	0.0338	0.00201	-3.20497	-1.5959	-1.21166	DSG2	desmoglein 2
226034_at	2.1e-05	4.34e-08	-6.12255	8.37993	-3.1755	DUSP4	dual specificity phosphatase 4
220392_at	0.00486	0.000102	-4.11232	1.12492	-2.27102	EBF2	early B-cell factor 2
227242_s_at	0.00308	5.23e-05	-4.30159	1.74619	-1.92015	EBF3	early B-cell factor 3
213789_at	0.0434	0.003	-3.07142	-1.95548	-1.10715	EBP	emopamil binding protein (sterol isomerase)
225275_at	0.00146	1.69e-05	-4.61144	2.79705	-1.40465	EDIL3	EGF like repeats and discoidin domains 3
207060_at	0.0045	9.15e-05	-4.1445	1.22938	-1.20201	EN2	engrailed homeobox 2
206191_at	0.00752	0.000202	-3.91686	0.501307	-1.06271	ENTPD3	ectonucleoside triphosphate diphosphohydrolase 3
1555358_a_at	0.00941	0.000279	-3.82134	0.203524	-1.03682	ENTPD4	ectonucleoside triphosphate diphosphohydrolase 4
229288_at	8.47e-06	1.29e-08	-6.41514	9.52224	-2.34707	EPHA7	EPH receptor A7
214053_at	0.0112	0.000363	-3.74226	-0.039361	-1.30839	ERBB4	erb-b2 receptor tyrosine kinase 4
207981_s_at	0.00176	2.24e-05	-4.53525	2.53494	-1.1986	ESRRG	estrogen related receptor gamma
1555355_a_at	0.0274	0.00145	-3.31165	-1.30051	-1.37093	ETS1	ETS proto-oncogene 1, transcription factor
205738_s_at	0.0338	0.00202	-3.2042	-1.59801	-1.12703	FABP3	fatty acid binding protein 3
241829_at	0.0223	0.00106	-3.41194	-1.01646	-1.15406	FAM124A	family with sequence similarity 124 member A
1554547_at	0.000574	4.14e-06	-4.98333	4.1078	-1.15946	FAM13C	family with sequence similarity 13 member C
237094_at	0.000255	1.34e-06	-5.27277	5.16047	-1.25025	FAM19A5	family with sequence similarity 19 member A5, C-C motif chemokine like
209955_s_at	0.0267	0.00139	-3.3245	-1.26446	-1.18868	FAP	fibroblast activation protein alpha
226809_at	5.44e-06	6.77e-09	-6.5685	10.1261	-2.74052	FAR2P3///FAR2P2	fatty acyl-CoA reductase 2 pseudogene 3///fatty acyl-CoA reductase 2 pseudogene 2
235608_at	0.0011	1.1e-05	-4.72574	3.19448	-1.30345	FBXL3	F-box and leucine rich repeat protein 3
203562_at	0.000782	7e-06	-4.84585	3.61744	-1.39573	FEZ1	fasciculation and elongation protein zeta 1
238521_at	0.0219	0.00103	-3.41977	-0.994022	-1.01566	FGF12	fibroblast growth factor 12
205110_s_at	0.0226	0.00109	-3.40431	-1.03829	-1.09359	FGF13	fibroblast growth factor 13
223761_at	0.000482	3.25e-06	-5.04586	4.33298	-1.33988	FGF19	fibroblast growth factor 19
224840_at	0.00353	6.34e-05	-4.24789	1.56824	-1.22477	FKBP5	FK506 binding protein 5
226145_s_at	0.00319	5.48e-05	-4.28872	1.70342	-1.5535	FRAS1	Fraser extracellular matrix complex subunit 1
230831_at	3.88e-05	1.07e-07	-5.90314	7.53317	-1.28847	FRMD5	FERM domain containing 5
204072_s_at	0.000275	1.54e-06	-5.23756	5.03107	-1.09757	FRY	FRY microtubule binding protein
232010_at	0.00411	7.98e-05	-4.18323	1.35574	-2.73428	FSTL5	follistatin like 5
211458_s_at	0.00693	0.000177	-3.95542	0.622833	-1.25071	GABARAPL3///GABARAPL1	GABA type A receptor associated protein like 3 pseudogene///GABA type A receptor associated protein like 1
209990_s_at	0.0272	0.00143	-3.31517	-1.29065	-1.322	GABBR2	gamma-aminobutyric acid type B receptor subunit 2
203725_at	0.000839	7.68e-06	-4.82114	3.52999	-1.01583	GADD45A	growth arrest and DNA damage inducible alpha
202177_at	0.00507	0.000109	-4.09487	1.06848	-1.0986	GAS6	growth arrest specific 6
211167_s_at	0.0227	0.00109	-3.40353	-1.0405	-1.46567	GCK	glucokinase
213343_s_at	0.00486	0.000102	-4.11233	1.12495	-1.40411	GDPD5	glycerophosphodiester phosphodiesterase domain containing 5
205721_at	5.65e-05	1.64e-07	-5.79857	7.13302	-1.66476	GFRA2	GDNF family receptor alpha 2
212414_s_at	0.000255	1.36e-06	-5.26962	5.14891	-1.22753	GLYR1///SEPT6	glyoxylate reductase 1 homolog///septin 6
223730_at	0.0241	0.0012	-3.37358	-1.12584	-1.07132	GPC6	glypican 6
213706_at	0.014	0.000513	-3.63792	-0.354658	-1.31526	GPD1	glycerol-3-phosphate dehydrogenase 1
223319_at	1.8e-06	1.58e-09	-6.91333	11.4944	-1.31307	GPHN	gephyrin
207183_at	7.49e-05	2.43e-07	-5.70147	6.7636	-1.31004	GPR19	G protein-coupled receptor 19
222953_at	0.0468	0.00338	-3.03133	-2.06118	-1.14333	GPR83	G protein-coupled receptor 83
220313_at	0.00882	0.000255	-3.84816	0.286651	-1.03969	GPR88	G protein-coupled receptor 88
238378_at	0.00514	0.000112	-4.08794	1.04613	-1.25692	GPRIN3	GPRIN family member 3
206204_at	0.0499	0.00376	-2.99481	-2.15652	-1.20331	GRB14	growth factor receptor bound protein 14
222830_at	0.000162	6.93e-07	-5.44009	5.78041	-1.27441	GRHL1	grainyhead like transcription factor 1
239095_at	9.1e-06	1.41e-08	-6.3929	9.43496	-2.3158	GRIN2B	glutamate ionotropic receptor NMDA type subunit 2B
216992_s_at	0.000515	3.54e-06	-5.02395	4.25394	-1.47911	GRM8	glutamate metabotropic receptor 8
226359_at	0.0284	0.00153	-3.29444	-1.34865	-1.04369	GTPBP1	GTP binding protein 1
236335_at	0.000689	5.76e-06	-4.89691	3.7988	-1.3112	GUCY1A2	guanylate cyclase 1 soluble subunit alpha 2
215913_s_at	0.000353	2.09e-06	-5.15917	4.74421	-1.94301	GULP1	GULP, engulfment adaptor PTB domain containing 1
220936_s_at	0.000439	2.83e-06	-5.08161	4.46227	-1.65975	H2AFJ	H2A histone family member J
243163_at	0.000638	4.92e-06	-4.93843	3.94696	-1.52505	HECW1	HECT, C2 and WW domain containing E3 ubiquitin protein ligase 1
236089_at	0.00163	1.98e-05	-4.56785	2.64682	-1.24859	HECW2	HECT, C2 and WW domain containing E3 ubiquitin protein ligase 2
212822_at	0.00307	5.19e-05	-4.30381	1.75354	-1.01344	HEG1	heart development protein with EGF like domains 1
225841_at	0.000423	2.69e-06	-5.09456	4.50925	-1.53654	HENMT1	HEN1 methyltransferase homolog 1
219863_at	0.029	0.00157	-3.28519	-1.37445	-1.09123	HERC5	HECT and RLD domain containing E3 ubiquitin protein ligase 5
227347_x_at	0.00311	5.32e-05	-4.29714	1.73138	-1.40214	HES4	hes family bHLH transcription factor 4
215071_s_at	0.0328	0.00191	-3.22164	-1.55022	-1.07704	HIST1H2AC	histone cluster 1, H2ac
207156_at	0.00311	5.3e-05	-4.2983	1.73522	-1.25522	HIST1H2AH///HIST1H2AG///HIST1H2AM///HIST1H2AL///HIST1H2AK///HIST1H2AI	histone cluster 1, H2ah///histone cluster 1, H2ag///histone cluster 1, H2am///histone cluster 1, H2al///histone cluster 1, H2ak///histone cluster 1, H2ai
236278_at	0.0102	0.000312	-3.78812	0.101087	-1.44045	HIST1H3E	histone cluster 1, H3e
221606_s_at	0.000217	1.08e-06	-5.32833	5.36548	-1.16171	HMGN5	high mobility group nucleosome binding domain 5
207165_at	0.00673	0.000169	-3.96881	0.665212	-1.16452	HMMR	hyaluronan mediated motility receptor
225792_at	0.0419	0.00285	-3.08917	-1.90837	-1.26669	HOOK1	hook microtubule tethering protein 1
205462_s_at	0.00124	1.32e-05	-4.677	3.02439	-1.55489	HPCAL1	hippocalcin like 1
229332_at	0.00882	0.000254	-3.84903	0.289366	-1.37408	HPDL	4-hydroxyphenylpyruvate dioxygenase like
231121_at	0.00125	1.34e-05	-4.6726	3.00909	-1.16336	HPS3	HPS3, biogenesis of lysosomal organelles complex 2 subunit 1
227361_at	0.0311	0.00176	-3.24964	-1.47307	-1.61785	HS3ST3B1	heparan sulfate-glucosamine 3-sulfotransferase 3B1
230030_at	0.00744	0.000198	-3.92225	0.518246	-1.14186	HS6ST2	heparan sulfate 6-O-sulfotransferase 2
200799_at	0.0135	0.000485	-3.65502	-0.303388	-1.35157	HSPA1B///HSPA1A	heat shock protein family A (Hsp70) member 1B///heat shock protein family A (Hsp70) member 1A
201565_s_at	0.0296	0.00163	-3.27382	-1.40608	-1.04262	ID2	inhibitor of DNA binding 2, HLH protein
203819_s_at	8.34e-12	6.1e-16	-10.3667	25.2822	-5.23428	IGF2BP3	insulin like growth factor 2 mRNA binding protein 3
205302_at	0.0473	0.00345	-3.02397	-2.08046	-1.17162	IGFBP1	insulin like growth factor binding protein 1
202718_at	0.00154	1.82e-05	-4.59062	2.72521	-1.1518	IGFBP2	insulin like growth factor binding protein 2
1555997_s_at	0.025	0.00126	-3.3578	-1.17057	-1.06885	IGFBP5	insulin like growth factor binding protein 5
202421_at	2.76e-05	6.66e-08	-6.01873	7.9781	-1.30012	IGSF3	immunoglobulin superfamily member 3
202993_at	1.89e-13	3.46e-18	-11.6151	30.0395	-3.29437	ILVBL	ilvB acetolactate synthase like
229197_at	0.0215	0.00101	-3.42667	-0.974218	-1.21553	ING5	inhibitor of growth family member 5
201189_s_at	0.0343	0.00206	-3.19697	-1.61775	-1.28238	ITPR3	inositol 1,4,5-trisphosphate receptor type 3
229139_at	0.0038	7.11e-05	-4.2157	1.4622	-1.08858	JPH1	junctophilin 1
208123_at	0.00548	0.000123	-4.0601	0.956499	-1.04793	KCNB2	potassium voltage-gated channel subfamily B member 2
207103_at	0.00418	8.19e-05	-4.17574	1.33124	-1.48696	KCND2	potassium voltage-gated channel subfamily D member 2
236407_at	0.00155	1.84e-05	-4.58759	2.71476	-1.4221	KCNE1	potassium voltage-gated channel subfamily E regulatory subunit 1
220010_at	0.0332	0.00196	-3.2135	-1.57254	-1.15464	KCNE5	potassium voltage-gated channel subfamily E regulatory subunit 5
236783_at	0.0311	0.00176	-3.24945	-1.47359	-1.08066	KCNIP4	potassium voltage-gated channel interacting protein 4
233059_at	7.49e-05	2.45e-07	-5.69874	6.75323	-2.83901	KCNJ3	potassium voltage-gated channel subfamily J member 3
208359_s_at	0.00439	8.82e-05	-4.15494	1.26337	-1.4188	KCNJ4	potassium voltage-gated channel subfamily J member 4
244113_at	0.0288	0.00156	-3.2876	-1.36773	-1.36959	KCNJ9	potassium voltage-gated channel subfamily J member 9
204678_s_at	0.000741	6.45e-06	-4.86723	3.69327	-1.85047	KCNK1	potassium two pore domain channel subfamily K member 1
228579_at	1.14e-05	1.93e-08	-6.31749	9.1395	-1.36216	KCNQ3	potassium voltage-gated channel subfamily Q member 3
241024_at	0.00145	1.65e-05	-4.61725	2.81713	-1.48426	KHDC1	KH homology domain containing 1
212356_at	0.0277	0.00147	-3.30634	-1.3154	-1.10451	KHNYN	KH and NYN domain containing
228067_at	0.00105	1.03e-05	-4.7435	3.25669	-1.04636	KIAA1211L	KIAA1211 like
221901_at	0.0106	0.00033	-3.77054	0.047124	-1.45339	KIAA1644	KIAA1644
228565_at	0.00142	1.61e-05	-4.62438	2.8418	-1.14062	KIAA1804	mixed lineage kinase 4
204411_at	0.000691	5.79e-06	-4.89563	3.79425	-1.56905	KIF21B	kinesin family member 21B
205978_at	0.00114	1.17e-05	-4.70952	3.13779	-1.50013	KL	klotho
226328_at	0.00755	0.000203	-3.91438	0.493517	-1.13395	KLF16	Kruppel like factor 16
210307_s_at	0.00776	0.000212	-3.90208	0.454926	-1.12594	KLHL25	kelch like family member 25
229310_at	0.000185	8.46e-07	-5.3897	5.59288	-1.28176	KLHL29	kelch like family member 29
206677_at	0.0279	0.00149	-3.30281	-1.32528	-1.9288	KRT31	keratin 31
204584_at	3.3e-06	3.5e-09	-6.72485	10.7449	-2.07548	L1CAM	L1 cell adhesion molecule
221011_s_at	0.000166	7.18e-07	-5.43098	5.74646	-1.09622	LBH	limb bud and heart development
202067_s_at	0.00514	0.000111	-4.08829	1.04726	-1.40039	LDLR	low density lipoprotein receptor
207996_s_at	0.00674	0.00017	-3.96727	0.660328	-1.09756	LDLRAD4	low density lipoprotein receptor class A domain containing 4
213880_at	0.0108	0.000342	-3.76028	0.015675	-2.00278	LGR5	leucine rich repeat containing G protein-coupled receptor 5
236761_at	0.00573	0.000131	-4.04241	0.899709	-1.5686	LHFPL3	lipoma HMGIC fusion partner-like 3
1569469_a_at	0.00889	0.000258	-3.84459	0.275564	-2.43014	LHX8	LIM homeobox 8
1564208_x_at	0.00494	0.000105	-4.1051	1.10157	-1.53432	LINC00957	long intergenic non-protein coding RNA 957
1556042_s_at	0.00276	4.49e-05	-4.34441	1.88896	-1.02588	LINC01089	long intergenic non-protein coding RNA 1089
244824_at	0.00459	9.43e-05	-4.13579	1.20107	-1.1592	LINC01563	long intergenic non-protein coding RNA 1563
223612_s_at	0.036	0.00223	-3.17128	-1.68769	-1.11459	LNX1	ligand of numb-protein X 1
1556444_a_at	0.00226	3.32e-05	-4.42719	2.16729	-1.23601	LOC100288310	uncharacterized LOC100288310
204348_s_at	0.000951	9.04e-06	-4.77816	3.37842	-1.25184	LOC100507855///AK4	adenylate kinase 4, mitochondrial-like///adenylate kinase 4
239297_at	0.00335	5.86e-05	-4.26984	1.64081	-1.14178	LOC101927137///KIAA1456	uncharacterized LOC101927137///KIAA1456
229192_s_at	0.0426	0.00292	-3.08092	-1.93029	-1.06628	LOC101929597///TBCD	uncharacterized LOC101929597///tubulin folding cofactor D
214130_s_at	0.0169	0.000695	-3.54449	-0.631855	-1.23497	LOC101930416///LOC101929792///LOC100996724///PDE4DIP	myomegalin-like///uncharacterized LOC101929792///phosphodiesterase 4D interacting protein-like///phosphodiesterase 4D interacting protein
242852_at	0.00751	0.000201	-3.91741	0.503034	-1.3992	LOC285147	uncharacterized LOC285147
229228_at	0.000633	4.82e-06	-4.94364	3.96559	-1.41247	LOC401317///CREB5	uncharacterized LOC401317///cAMP responsive element binding protein 5
232443_at	0.0283	0.00153	-3.29484	-1.34753	-1.0518	LOC441052	uncharacterized LOC441052
1561355_at	0.0302	0.00169	-3.26268	-1.43698	-1.09441	LOC692247	uncharacterized LOC692247
230644_at	0.0084	0.000238	-3.86816	0.348904	-1.15606	LRFN5	leucine rich repeat and fibronectin type III domain containing 5
226908_at	0.00104	1.03e-05	-4.74456	3.26043	-1.00304	LRIG3	leucine rich repeats and immunoglobulin like domains 3
219643_at	0.00883	0.000255	-3.84766	0.285101	-1.72687	LRP1B	LDL receptor related protein 1B
203835_at	0.00221	3.2e-05	-4.43753	2.20225	-1.57474	LRRC32	leucine rich repeat containing 32
232856_at	0.0118	0.000394	-3.71756	-0.114537	-1.52187	LRRC55	leucine rich repeat containing 55
229889_at	0.0196	0.000879	-3.47115	-0.84592	-1.33654	LRRC75A	leucine rich repeat containing 75A
227443_at	9.43e-06	1.48e-08	-6.38099	9.38823	-1.7081	LURAP1L	leucine rich adaptor protein 1 like
210303_at	0.0302	0.00168	-3.26362	-1.43439	-1.18148	MAB21L2	mab-21 like 2
1553254_at	0.0245	0.00121	-3.36861	-1.13994	-1.22145	MAGEE2	MAGE family member E2
224650_at	0.0171	0.000706	-3.5395	-0.646518	-1.36021	MAL2	mal, T-cell differentiation protein 2 (gene/pseudogene)
1562440_at	0.0156	0.000604	-3.58788	-0.503733	-1.4363	MAP3K13	mitogen-activated protein kinase kinase kinase 13
229498_at	0.00362	6.57e-05	-4.23786	1.53515	-1.00523	MBNL3	muscleblind like splicing regulator 3
220122_at	0.0246	0.00123	-3.36534	-1.14921	-1.01792	MCTP1	multiple C2 and transmembrane domain containing 1
221418_s_at	0.00641	0.000156	-3.99053	0.734134	-1.05756	MED16	mediator complex subunit 16
1562484_at	0.0116	0.000384	-3.72564	-0.089979	-1.27411	MEIOC	meiosis specific with coiled-coil domain
203510_at	0.0192	0.000843	-3.4842	-0.808052	-1.36522	MET	MET proto-oncogene, receptor tyrosine kinase
242136_x_at	0.000131	5.15e-07	-5.51428	6.05772	-1.40772	MGC70870	C-terminal binding protein 2 pseudogene
55081_at	0.000377	2.3e-06	-5.13478	4.65534	-1.38365	MICALL1	MICAL like 1
242193_at	0.00889	0.000257	-3.84473	0.276014	-2.53175	MIR124-2HG	MIR124-2 host gene
224325_at	0.000951	9.07e-06	-4.77745	3.37594	-1.19723	MIR4683///FZD8	microRNA 4683///frizzled class receptor 8
205429_s_at	0.00833	0.000235	-3.87201	0.360899	-1.42255	MPP6	membrane palmitoylated protein 6
238778_at	0.0174	0.000723	-3.5322	-0.667953	-1.24436	MPP7	membrane palmitoylated protein 7
205413_at	4.97e-06	5.9e-09	-6.60097	10.2544	-2.12346	MPPED2	metallophosphoesterase domain containing 2
223172_s_at	0.0111	0.000358	-3.74628	-0.02711	-1.26297	MTFP1	mitochondrial fission process 1
214961_at	0.00145	1.66e-05	-4.61628	2.81378	-1.988	MTUS2	microtubule associated tumor suppressor candidate 2
1553436_at	0.00199	2.73e-05	-4.48152	2.35153	-1.82735	MUC19	mucin 19, oligomeric
217109_at	0.000885	8.31e-06	-4.80053	3.45723	-2.17783	MUC4	mucin 4, cell surface associated
235836_at	0.00197	2.68e-05	-4.48592	2.3665	-1.27389	MXRA7	matrix remodeling associated 7
215152_at	0.00292	4.88e-05	-4.32119	1.81142	-1.31436	MYB	MYB proto-oncogene, transcription factor
201058_s_at	0.0141	0.000518	-3.6349	-0.363715	-1.35359	MYL9	myosin light chain 9
244350_at	0.00275	4.44e-05	-4.34716	1.89817	-1.51068	MYO10	myosin X
224773_at	0.00219	3.16e-05	-4.44061	2.21269	-1.28419	NAV1	neuron navigator 1
1556606_at	0.000661	5.36e-06	-4.91556	3.86526	-1.30057	NAV2	neuron navigator 2
204823_at	0.00818	0.000229	-3.87902	0.382776	-1.23146	NAV3	neuron navigator 3
208334_at	0.00598	0.00014	-4.02197	0.834319	-1.5394	NDST4	N-deacetylase and N-sulfotransferase 4
232079_s_at	0.00655	0.000161	-3.98166	0.705947	-1.04058	NECTIN2	nectin cell adhesion molecule 2
221916_at	0.000355	2.11e-06	-5.1573	4.73739	-2.42518	NEFL	neurofilament, light polypeptide
205113_at	3.18e-05	8.31e-08	-5.96478	7.77009	-2.88346	NEFM	neurofilament, medium polypeptide
218678_at	0.00294	4.91e-05	-4.31952	1.80588	-1.28897	NES	nestin
218888_s_at	0.00614	0.000146	-4.00995	0.795972	-1.2674	NETO2	neuropilin and tolloid like 2
206282_at	3.57e-08	1.37e-11	-8.02199	15.949	-2.9186	NEUROD1	neuronal differentiation 1
220045_at	0.000597	4.4e-06	-4.96745	4.05085	-2.60309	NEUROD6	neuronal differentiation 6
208497_x_at	0.000202	9.78e-07	-5.35295	5.45659	-1.60651	NEUROG1	neurogenin 1
215228_at	7.85e-06	1.12e-08	-6.44823	9.65229	-3.44198	NHLH2	nescient helix-loop-helix 2
227618_at	0.0448	0.00316	-3.05403	-2.00145	-1.05614	NHSL2	NHS like 2
242002_at	0.0067	0.000168	-3.97037	0.670155	-1.45472	NKAIN2	Na+/K+ transporting ATPase interacting 2
209755_at	0.00104	1.02e-05	-4.7456	3.26405	-1.27348	NMNAT2	nicotinamide nucleotide adenylyltransferase 2
230412_at	0.0441	0.00308	-3.063	-1.97777	-1.09835	NPAS3	neuronal PAS domain protein 3
225911_at	0.0233	0.00113	-3.39121	-1.07568	-1.53001	NPNT	nephronectin
221231_s_at	0.00345	6.12e-05	-4.2578	1.60099	-1.32038	NRDE2	NRDE-2, necessary for RNA interference, domain containing
225566_at	0.0125	0.000433	-3.68897	-0.201135	-1.39649	NRP2	neuropilin 2
239293_at	9.29e-08	4.59e-11	-7.74112	14.8164	-2.03683	NRSN1	neurensin 1
235760_at	0.000964	9.21e-06	-4.77339	3.36163	-1.45354	NSD1	nuclear receptor binding SET domain protein 1
208605_s_at	0.00359	6.48e-05	-4.24174	1.54795	-2.16459	NTRK1	neurotrophic receptor tyrosine kinase 1
204589_at	2.06e-05	4.16e-08	-6.13251	8.41858	-1.32078	NUAK1	NUAK family kinase 1
228341_at	0.00379	7.05e-05	-4.21808	1.47004	-1.24681	NUDT16	nudix hydrolase 16
213947_s_at	0.00615	0.000147	-4.00867	0.791868	-1.07947	NUP210	nucleoporin 210
220520_s_at	0.0112	0.000363	-3.74263	-0.038231	-2.0018	NUP62CL	nucleoporin 62 C-terminal like
219489_s_at	0.00584	0.000136	-4.03193	0.866179	-1.39558	NXN	nucleoredoxin
233029_at	0.0214	0.001	-3.42923	-0.966882	-1.19825	OBSCN	obscurin, cytoskeletal calmodulin and titin-interacting RhoGEF
233446_at	0.000295	1.69e-06	-5.21462	4.94692	-1.46873	ONECUT2	one cut homeobox 2
223464_at	0.00173	2.15e-05	-4.54547	2.56998	-1.04155	OSBPL5	oxysterol binding protein like 5
242128_at	3.68e-05	9.88e-08	-5.92232	7.60679	-3.81949	OTX2	orthodenticle homeobox 2
235205_at	2.75e-05	6.6e-08	-6.02095	7.98665	-1.6695	OXR1	oxidation resistance 1
225809_at	0.00236	3.53e-05	-4.4107	2.11162	-2.19261	PARM1	prostate androgen-regulated mucin-like protein 1
229822_at	0.00175	2.22e-05	-4.5374	2.54233	-1.4722	PARVB	parvin beta
226231_at	0.0255	0.00129	-3.34828	-1.19749	-1.38364	PAWR	pro-apoptotic WT1 regulator
204082_at	0.00132	1.46e-05	-4.65131	2.93512	-1.06992	PBX3	PBX homeobox 3
210292_s_at	0.0189	0.000826	-3.49045	-0.789893	-1.75517	PCDH11Y///PCDH11X	protocadherin 11 Y-linked///protocadherin 11 X-linked
231789_at	0.0145	0.00054	-3.622	-0.402244	-1.0353	PCDHB15	protocadherin beta 15
213558_at	0.000169	7.39e-07	-5.42387	5.71997	-1.57066	PCLO	piccolo presynaptic cytomatrix protein
203660_s_at	0.0313	0.00178	-3.24587	-1.4835	-1.12493	PCNT	pericentrin
205825_at	0.038	0.00241	-3.14561	-1.75714	-1.27574	PCSK1	proprotein convertase subtilisin/kexin type 1
205560_at	0.0297	0.00164	-3.27166	-1.41209	-1.25671	PCSK5	proprotein convertase subtilisin/kexin type 5
236234_at	0.000134	5.3e-07	-5.50716	6.03104	-2.2803	PDE1A	phosphodiesterase 1A
214175_x_at	0.000715	6.08e-06	-4.88272	3.7483	-1.74741	PDLIM4	PDZ and LIM domain 4
212094_at	0.0116	0.000383	-3.72655	-0.087217	-1.32148	PEG10	paternally expressed 10
231967_at	1.49e-07	8.2e-11	-7.60592	14.2717	-1.78155	PHF20L1	PHD finger protein 20-like 1
205325_at	0.0358	0.0022	-3.17514	-1.67722	-1.5026	PHYHIP	phytanoyl-CoA 2-hydroxylase interacting protein
219093_at	0.00111	1.12e-05	-4.72123	3.17871	-1.00729	PID1	phosphotyrosine interaction domain containing 1
225380_at	0.0331	0.00195	-3.21545	-1.5672	-1.16271	PKDCC	protein kinase domain containing, cytoplasmic
1563933_a_at	0.024	0.00118	-3.37687	-1.11649	-1.19466	PLD5	phospholipase D family member 5
204285_s_at	0.0109	0.000347	-3.75549	0.001035	-1.08396	PMAIP1	phorbol-12-myristate-13-acetate-induced protein 1
223621_at	0.00175	2.22e-05	-4.53795	2.54419	-1.73067	PNMA3	paraneoplastic Ma antigen 3
235758_at	0.000148	6.07e-07	-5.47302	5.90333	-1.12938	PNMA6A	paraneoplastic Ma antigen family member 6A
203407_at	0.0341	0.00204	-3.20108	-1.60654	-1.05444	PPL	periplakin
212750_at	0.0125	0.000432	-3.68982	-0.19857	-1.287	PPP1R16B	protein phosphatase 1 regulatory subunit 16B
228964_at	0.000546	3.84e-06	-5.00289	4.1781	-1.31931	PRDM1	PR/SET domain 1
207119_at	0.0144	0.000531	-3.62731	-0.386387	-1.41945	PRKG1	protein kinase, cGMP-dependent, type I
205445_at	0.00309	5.25e-05	-4.30077	1.74344	-1.64719	PRL	prolactin
205618_at	0.000108	4.05e-07	-5.57449	6.28381	-1.32577	PRRG1	proline rich and Gla domain 1
203447_at	0.0078	0.000215	-3.89854	0.443832	-1.2583	PSMD5	proteasome 26S subunit, non-ATPase 5
218967_s_at	0.00322	5.56e-05	-4.28492	1.69081	-1.68665	PTER	phosphotriesterase related
224950_at	0.00593	0.000139	-4.02545	0.845436	-1.13434	PTGFRN	prostaglandin F2 receptor inhibitor
200637_s_at	0.000197	9.38e-07	-5.36372	5.49648	-1.44204	PTPRF	protein tyrosine phosphatase, receptor type F
205336_at	0.0256	0.00131	-3.34528	-1.20594	-1.79855	PVALB	parvalbumin
205174_s_at	0.00408	7.9e-05	-4.18622	1.36554	-1.03263	QPCT	glutaminyl-peptide cyclotransferase
206103_at	0.00067	5.5e-06	-4.90905	3.84204	-1.76204	RAC3	ras-related C3 botulinum toxin substrate 3 (rho family, small GTP binding protein Rac3)
227224_at	0.000564	3.98e-06	-4.99319	4.14323	-1.80227	RALGPS2	Ral GEF with PH domain and SH3 binding motif 2
205801_s_at	0.0322	0.00186	-3.23138	-1.52343	-1.02192	RASGRP3	RAS guanyl releasing protein 3
229406_at	0.000284	1.61e-06	-5.22627	4.98964	-1.34044	RBFOX3	RNA binding protein, fox-1 homolog 3
226430_at	4.63e-05	1.3e-07	-5.85469	7.34748	-1.03704	RELL1	RELT like 1
242450_at	0.0182	0.000775	-3.51043	-0.731645	-1.18772	RGMB	repulsive guidance molecule family member b
209324_s_at	0.0379	0.00239	-3.14825	-1.75003	-1.14668	RGS16	regulator of G-protein signaling 16
237719_x_at	0.0179	0.000757	-3.51784	-0.710006	-1.39152	RGS7BP	regulator of G-protein signaling 7 binding protein
244675_at	0.000597	4.38e-06	-4.96828	4.05381	-2.18832	RGS8	regulator of G-protein signaling 8
210115_at	3.87e-09	9.36e-13	-8.6455	18.4611	-2.56072	RPL39L	ribosomal protein L39 like
219370_at	0.000655	5.2e-06	-4.92363	3.89406	-1.49307	RPRM	reprimo, TP53 dependent G2 arrest mediator candidate
223534_s_at	0.0165	0.000667	-3.55694	-0.595192	-1.48594	RPS6KL1	ribosomal protein S6 kinase like 1
204802_at	0.0277	0.00148	-3.30562	-1.31742	-1.61113	RRAD	RRAD, Ras related glycolysis inhibitor and calcium channel regulator
241703_at	0.000857	7.96e-06	-4.81189	3.49733	-1.19637	RUNDC3B	RUN domain containing 3B
228827_at	0.000503	3.43e-06	-5.03196	4.28281	-1.92949	RUNX1T1	RUNX1 translocation partner 1
207557_s_at	0.00555	0.000126	-4.05365	0.935755	-1.82086	RYR2	ryanodine receptor 2
206306_at	0.0157	0.000612	-3.58361	-0.516403	-1.61369	RYR3	ryanodine receptor 3
218793_s_at	0.000202	9.73e-07	-5.35431	5.46162	-1.26111	SCML1	sex comb on midleg-like 1 (Drosophila)
212314_at	0.00305	5.15e-05	-4.30606	1.76105	-1.25839	SEL1L3	SEL1L family member 3
206805_at	0.0227	0.00109	-3.40242	-1.04367	-1.34509	SEMA3A	semaphorin 3A
203789_s_at	0.00173	2.16e-05	-4.54524	2.56918	-1.44455	SEMA3C	semaphorin 3C
1555526_a_at	0.000395	2.43e-06	-5.12069	4.60412	-1.52585	SEPT6	septin 6
207425_s_at	0.0378	0.00238	-3.1495	-1.74666	-1.02334	SEPT9	septin 9
205352_at	0.007	0.00018	-3.95043	0.607067	-1.45739	SERPINI1	serpin family I member 1
229651_at	0.00197	2.68e-05	-4.48594	2.36659	-1.96827	SEZ6	seizure related 6 homolog
229266_at	0.000802	7.22e-06	-4.83754	3.588	-1.98908	SHISA6	shisa family member 6
222248_s_at	0.048	0.00352	-3.01703	-2.09861	-1.01368	SIRT4	sirtuin 4
238029_s_at	4.72e-05	1.34e-07	-5.84835	7.32321	-1.42997	SLC16A14	solute carrier family 16 member 14
204229_at	0.0355	0.00218	-3.17875	-1.66739	-1.15742	SLC17A7	solute carrier family 17 member 7
226301_at	0.00155	1.86e-05	-4.58481	2.70519	-1.27694	SLC18B1	solute carrier family 18 member B1
1554593_s_at	6.13e-05	1.84e-07	-5.76983	7.02345	-3.60171	SLC1A6	solute carrier family 1 member 6
228497_at	0.000661	5.36e-06	-4.91598	3.86678	-1.62732	SLC22A15	solute carrier family 22 member 15
201249_at	0.017	0.000702	-3.54105	-0.64195	-1.01059	SLC2A1	solute carrier family 2 member 1
229065_at	2.96e-06	2.85e-09	-6.77344	10.9378	-2.47455	SLC35F3	solute carrier family 35 member F3
224579_at	8.59e-09	2.83e-12	-8.38849	17.4267	-3.12143	SLC38A1	solute carrier family 38 member 1
235763_at	0.00184	2.38e-05	-4.51798	2.47586	-1.43	SLC44A5	solute carrier family 44 member 5
219525_at	0.00379	7.06e-05	-4.21792	1.46952	-1.40603	SLC47A1	solute carrier family 47 member 1
215267_s_at	0.00184	2.4e-05	-4.51658	2.47107	-1.38865	SLC8A2	solute carrier family 8 member A2
226743_at	0.00429	8.52e-05	-4.16464	1.29501	-1.54671	SLFN11	schlafen family member 11
209427_at	0.00173	2.18e-05	-4.54251	2.55982	-1.36196	SMTN	smoothelin
207853_s_at	0.000648	5.13e-06	-4.92709	3.90641	-1.57571	SNCB	synuclein beta
203372_s_at	0.000541	3.77e-06	-5.00764	4.1952	-1.32225	SOCS2	suppressor of cytokine signaling 2
235845_at	0.0135	0.000487	-3.65353	-0.307884	-2.31973	SP5	Sp5 transcription factor
228509_at	0.00603	0.000143	-4.01705	0.818617	-1.92504	SPHKAP	SPHK1 interactor, AKAP domain containing
202591_s_at	1.63e-06	1.4e-09	-6.94087	11.6042	-1.00866	SSBP1	single stranded DNA binding protein 1
214597_at	2.16e-05	4.66e-08	-6.1052	8.31263	-1.44778	SSTR2	somatostatin receptor 2
206135_at	0.00739	0.000196	-3.92501	0.526908	-1.64015	ST18	ST18, C2H2C-type zinc finger
213355_at	0.0016	1.94e-05	-4.57323	2.66531	-1.13947	ST3GAL6	ST3 beta-galactoside alpha-2,3-sialyltransferase 6
214971_s_at	0.0112	0.00036	-3.745	-0.031019	-1.21082	ST6GAL1	ST6 beta-galactoside alpha-2,6-sialyltransferase 1
228821_at	0.00955	0.000285	-3.81465	0.182851	-1.11556	ST6GAL2	ST6 beta-galactoside alpha-2,6-sialyltransferase 2
202694_at	0.00482	0.000101	-4.11653	1.13857	-1.08276	STK17A	serine/threonine kinase 17a
218499_at	0.00463	9.54e-05	-4.13265	1.19087	-1.97727	STK26	serine/threonine protein kinase 26
236812_at	0.016	0.000632	-3.57388	-0.54519	-1.12287	STMN4	stathmin 4
213925_at	0.000107	3.97e-07	-5.57903	6.30093	-1.5689	STUM	stum, mechanosensory transduction mediator homolog
209238_at	0.00154	1.82e-05	-4.59174	2.72906	-1.87044	STX3	syntaxin 3
205551_at	0.00535	0.000118	-4.07159	0.993428	-1.59891	SV2B	synaptic vesicle glycoprotein 2B
207540_s_at	0.00256	3.97e-05	-4.37809	2.00187	-1.82022	SYK	spleen associated tyrosine kinase
242093_at	0.0424	0.0029	-3.08352	-1.92338	-1.17944	SYTL5	synaptotagmin like 5
206552_s_at	0.0232	0.00113	-3.39252	-1.07193	-1.59814	TAC1	tachykinin precursor 1
243376_at	0.0175	0.000735	-3.52707	-0.682974	-1.10467	TANK	TRAF family member associated NFKB activator
220025_at	0.033	0.00193	-3.21789	-1.56051	-1.09115	TBR1	T-box, brain 1
336_at	0.0361	0.00224	-3.16976	-1.69181	-1.0507	TBXA2R	thromboxane A2 receptor
211276_at	0.0108	0.000338	-3.76347	0.025469	-1.64406	TCEAL2	transcription elongation factor A like 2
41037_at	0.0192	0.000849	-3.48211	-0.814123	-1.02092	TEAD4	TEA domain transcription factor 4
206702_at	9.6e-05	3.35e-07	-5.62162	6.46144	-1.38046	TEK	TEK receptor tyrosine kinase
203167_at	0.0413	0.00278	-3.09782	-1.88533	-1.02274	TIMP2	TIMP metallopeptidase inhibitor 2
223557_s_at	3.85e-06	4.37e-09	-6.67242	10.5371	-2.13665	TMEFF2	transmembrane protein with EGF like and two follistatin like domains 2
236824_at	0.0456	0.00324	-3.04558	-2.02373	-1.13596	TMEM132B	transmembrane protein 132B
229302_at	0.00187	2.47e-05	-4.50842	2.4432	-1.45035	TMEM178A	transmembrane protein 178A
237515_at	0.00218	3.13e-05	-4.44395	2.22398	-1.90472	TMEM56	transmembrane protein 56
239903_at	0.000375	2.29e-06	-5.13682	4.66278	-2.09549	TPBG	trophoblast glycoprotein
210372_s_at	0.0283	0.00152	-3.2958	-1.34486	-1.03931	TPD52L1	tumor protein D52-like 1
206622_at	3.63e-05	9.62e-08	-5.92884	7.63187	-2.25789	TRH	thyrotropin releasing hormone
219937_at	0.00174	2.19e-05	-4.54063	2.55339	-2.62931	TRHDE	thyrotropin releasing hormone degrading enzyme
1560697_at	0.00392	7.39e-05	-4.20478	1.42634	-1.87918	TRHDE-AS1	TRHDE antisense RNA 1
1553619_a_at	0.0014	1.58e-05	-4.62893	2.85753	-1.6561	TRIM43B///TRIM43	tripartite motif containing 43B///tripartite motif containing 43
227801_at	4.04e-07	2.44e-10	-7.35161	13.2487	-2.71595	TRIM59	tripartite motif containing 59
235476_at	0.000149	6.17e-07	-5.46901	5.88833	-2.22183	TRIM59///IFT80	tripartite motif containing 59///intraflagellar transport 80
209859_at	0.00379	7.03e-05	-4.21913	1.47348	-1.36033	TRIM9	tripartite motif containing 9
227862_at	0.00876	0.000251	-3.8518	0.297964	-1.20014	TRNP1	TMF1-regulated nuclear protein 1
217979_at	0.00219	3.16e-05	-4.44104	2.21413	-1.38009	TSPAN13	tetraspanin 13
213122_at	0.00316	5.41e-05	-4.29217	1.71488	-1.57101	TSPYL5	TSPY like 5
219587_at	0.0189	0.000825	-3.4909	-0.788586	-1.11778	TTC12	tetratricopeptide repeat domain 12
213172_at	0.0167	0.000681	-3.55049	-0.614193	-1.38626	TTC9	tetratricopeptide repeat domain 9
205694_at	0.00244	3.7e-05	-4.39764	2.0676	-1.46321	TYRP1	tyrosinase related protein 1
217144_at	0.00129	1.4e-05	-4.66084	2.9682	-1.28385	UBBP1	ubiquitin B pseudogene 1
217125_at	0.0223	0.00106	-3.41107	-1.01894	-1.27901	UBBP2	ubiquitin B pseudogene 2
227838_at	0.00023	1.17e-06	-5.30781	5.28964	-1.81187	UNC5C	unc-5 netrin receptor C
235343_at	2.59e-05	6.12e-08	-6.03897	8.05628	-1.48769	VASH2	vasohibin 2
211571_s_at	0.0396	0.0026	-3.11994	-1.82617	-1.27118	VCAN	versican
230117_at	0.000415	2.6e-06	-5.1033	4.54096	-2.85284	VSTM2A	V-set and transmembrane domain containing 2A
1560692_at	0.00776	0.000212	-3.90219	0.455265	-1.3163	VSTM2A-OT1///VSTM2A	VSTM2A overlapping transcript 1///V-set and transmembrane domain containing 2A
226882_x_at	0.00306	5.17e-05	-4.30482	1.7569	-1.22062	WDR4	WD repeat domain 4
1557436_at	0.0261	0.00134	-3.33683	-1.22977	-1.02338	XKR6	XK related 6
201161_s_at	0.0309	0.00174	-3.25193	-1.46675	-1.1639	YBX3	Y-box binding protein 3
208743_s_at	5.84e-09	1.6e-12	-8.52065	17.9589	-1.55713	YWHAB	tyrosine 3-monooxygenase/tryptophan 5-monooxygenase activation protein beta
208033_s_at	0.00143	1.63e-05	-4.62058	2.82864	-1.20313	ZFHX3	zinc finger homeobox 3
219778_at	0.0316	0.0018	-3.24176	-1.49483	-1.09378	ZFPM2	zinc finger protein, FOG family member 2
223642_at	0.031	0.00175	-3.25065	-1.47029	-1.3193	ZIC2	Zic family member 2
214823_at	0.00458	9.39e-05	-4.13707	1.20521	-1.62624	ZNF204P	zinc finger protein 204, pseudogene
220214_at	0.0129	0.000453	-3.67548	-0.241854	-1.12242	ZNF215	zinc finger protein 215
1555800_at	1.46e-06	1.15e-09	-6.98841	11.7938	-3.71953	ZNF385B	zinc finger protein 385B
220444_at	0.0201	0.000909	-3.46045	-0.876911	-1.36156	ZNF557	zinc finger protein 557
1570038_at	1.91e-05	3.66e-08	-6.16375	8.53989	-1.68939	ZNF595	zinc finger protein 595
236117_at	0.00991	0.0003	-3.79895	0.134413	-2.00403	ZNF597	zinc finger protein 597
206557_at	0.00239	3.6e-05	-4.40529	2.09337	-1.11647	ZNF702P	zinc finger protein 702, pseudogene
215767_at	0.00018	7.92e-07	-5.40635	5.65478	-1.85916	ZNF804A	zinc finger protein 804A
206507_at	3.22e-06	3.28e-09	-6.74053	10.8071	-1.49442	ZSCAN12	zinc finger and SCAN domain containing 12

## Sheet: GSE41842
ID	adj,P,Val	P,Value	t	B	logFC	Gene,symbol	Gene,title
7942679	0.43	0.0030524	-3.36507	-1.7432	-1.08827	ACER3	alkaline ceramidase 3
8015460	0.43	0.001688	-3.62023	-1.3089	-1.18288	ACLY	ATP citrate lyase
8132667	0.498	0.0237859	-2.44495	-3.2544	-1.15066	ADCY1	adenylate cyclase 1
8099259	0.466	0.0092434	-2.87814	-2.5598	-1.12385	AFAP1	actin filament associated protein 1
8171481	0.466	0.0111635	-2.79329	-2.6989	-1.12902	AP1S2	adaptor related protein complex 1 sigma 2 subunit
7974566	0.527	0.0379146	-2.22156	-3.5933	-1.11864	AP5M1	adaptor related protein complex 5 mu 1 subunit
7940643	0.43	0.0024158	-3.46611	-1.5715	-1.09389	ASRGL1///ASRGL1	asparaginase like 1///asparaginase like 1
8158671	0.473	0.0120344	-2.75932	-2.7542	-1.01981	ASS1	argininosuccinate synthase 1
8091780	0.443	0.0048188	-3.16633	-2.0794	-1.03364	B3GALNT1	beta-1,3-N-acetylgalactosaminyltransferase 1 (globoside blood group)
8174141	0.506	0.0265366	-2.39322	-3.3342	-1.09587	BEX5	brain expressed X-linked 5
8017262	0.492	0.02076	-2.50875	-3.1548	-1.14906	BRIP1	BRCA1 interacting protein C-terminal helicase 1
8083223	0.488	0.0195177	-2.5375	-3.1096	-1.26891	C3orf58	chromosome 3 open reading frame 58
8144082	0.488	0.0196189	-2.53509	-3.1134	-1.01258	C7orf13	chromosome 7 open reading frame 13
8107307	0.48	0.0145014	-2.67446	-2.8915	-1.3267	CAMK4	calcium/calmodulin dependent protein kinase IV
7912347	0.533	0.0471648	-2.11398	-3.7506	-1.0523	CASZ1	castor zinc finger 1
8001329	0.519	0.0317289	-2.30785	-3.4643	-1.13367	CBLN1	cerebellin 1 precursor
7926127	0.466	0.0099856	-2.8435	-2.6167	-1.45509	CELF2	CUGBP, Elav-like family member 2
7950983	0.43	0.0005342	-4.11135	-0.4745	-1.14416	CHORDC1	cysteine and histidine rich domain containing 1
7914851	0.43	0.0024965	-3.45194	-1.5956	-1.31603	CLSPN	claspin
7914878	0.443	0.0054139	-3.11526	-2.1652	-1.43825	CLSPN///CLSPN	claspin///claspin
7984475	0.53	0.0399601	-2.19586	-3.6313	-1.19338	CORO2B	coronin 2B
7966052	0.438	0.0044082	-3.20527	-2.0138	-1.28967	CRY1	cryptochrome circadian clock 1
7900510	0.43	0.0005717	-4.08242	-0.5233	-1.13034	CTPS1	CTP synthase 1
8067955	0.522	0.0327608	-2.29244	-3.4875	-1.22159	CXADR	coxsackie virus and adenovirus receptor
8156199	0.485	0.0188996	-2.55245	-3.086	-1.23127	DAPK1	death associated protein kinase 1
8089082	0.473	0.0120047	-2.76044	-2.7524	-1.54382	DCBLD2	discoidin, CUB and LCCL domain containing 2
8021695	0.533	0.0466891	-2.11902	-3.7433	-1.69898	DOK6	docking protein 6
8137485	0.53	0.0412801	-2.17991	-3.6547	-1.8156	DPP6	dipeptidyl peptidase like 6
7897737	0.526	0.0360169	-2.24657	-3.5562	-1.30916	DRAXIN	dorsal inhibitory axon guidance protein
8117128	0.43	0.0027768	-3.406	-1.6737	-1.31173	E2F3	E2F transcription factor 3
8160459	0.504	0.0254833	-2.41241	-3.3047	-1.58239	ELAVL2	ELAV like neuron-specific RNA binding protein 2
7980636	0.462	0.0081669	-2.93344	-2.4684	-1.45778	EML5	echinoderm microtubule associated protein like 5
7898773	0.488	0.0195535	-2.53665	-3.111	-1.22326	EPHA8	EPH receptor A8
8058627	0.48	0.0163266	-2.62008	-2.9786	-2.34743	ERBB4	erb-b2 receptor tyrosine kinase 4
7910997	0.53	0.0428708	-2.16128	-3.682	-1.02123	EXO1	exonuclease 1
8127399	0.463	0.0083582	-2.92312	-2.4855	-3.52077	EYS	eyes shut homolog (Drosophila)
8127393	0.483	0.0184193	-2.56439	-3.0671	-2.87395	EYS	eyes shut homolog (Drosophila)
8127408	0.489	0.0198864	-2.52879	-3.1233	-3.41671	EYS	eyes shut homolog (Drosophila)
8127391	0.495	0.0214858	-2.49269	-3.18	-1.58534	EYS	eyes shut homolog (Drosophila)
8127396	0.506	0.0265704	-2.39261	-3.3352	-2.97224	EYS	eyes shut homolog (Drosophila)
7940147	0.533	0.0475001	-2.11045	-3.7557	-1.35227	FAM111B	family with sequence similarity 111 member B
8112649	0.466	0.0092487	-2.87788	-2.5602	-1.41847	FAM169A	family with sequence similarity 169 member A
7954077	0.466	0.0094109	-2.87009	-2.573	-1.14707	FAM234B	family with sequence similarity 234 member B
8020973	0.43	0.0011169	-3.79694	-1.0078	-1.09034	FHOD3	formin homology 2 domain containing 3
8157058	0.443	0.0061267	-3.06083	-2.2564	-1.01104	FSD1L	fibronectin type III and SPRY domain containing 1 like
8103466	0.488	0.0196385	-2.53463	-3.1141	-2.54289	FSTL5	follistatin like 5
8162777	0.513	0.0296194	-2.34085	-3.4143	-1.14571	GABBR2	gamma-aminobutyric acid type B receptor subunit 2
7982102	0.477	0.0138147	-2.69661	-2.8558	-2.55383	GABRA5	gamma-aminobutyric acid type A receptor alpha5 subunit
7986822	0.43	0.0007663	-3.95764	-0.7346	-1.40294	GABRB3	gamma-aminobutyric acid type A receptor beta3 subunit
8116418	0.497	0.0229391	-2.46201	-3.2279	-1.63803	GFPT2	glutamine-fructose-6-phosphate transaminase 2
8131844	0.525	0.0354274	-2.25458	-3.5443	-1.04991	GPNMB	glycoprotein nmb
8089820	0.523	0.0337836	-2.27759	-3.5098	-1.22066	GPR156	G protein-coupled receptor 156
7932420	0.526	0.0361005	-2.24544	-3.5579	-1.12167	HACD1	3-hydroxyacyl-CoA dehydratase 1
8096385	0.496	0.0221349	-2.47875	-3.2018	-1.31939	HERC3	HECT and RLD domain containing E3 ubiquitin protein ligase 3
8124537	0.443	0.006844	-3.01191	-2.3381	-1.11787	HIST1H3J	histone cluster 1, H3j
8124413	0.463	0.0087505	-2.90264	-2.5193	-2.43875	HIST1H4D	histone cluster 1, H4d
7901765	0.48	0.016938	-2.60314	-3.0056	-1.45349	HOOK1	hook microtubule tethering protein 1
8112333	0.533	0.0469468	-2.11628	-3.7473	-1.5802	HTR1A	5-hydroxytryptamine receptor 1A
8026971	0.533	0.0466899	-2.11901	-3.7433	-1.13879	IFI30	IFI30, lysosomal thiol reductase
7953278	0.53	0.0415563	-2.17663	-3.6595	-1.91144	KCNA5	potassium voltage-gated channel subfamily A member 5
7989647	0.496	0.0219747	-2.48216	-3.1964	-1.10216	KIAA0101	KIAA0101
8040490	0.501	0.0243967	-2.433	-3.2729	-1.14548	KLHL29	kelch like family member 29
7923772	0.531	0.0437827	-2.15089	-3.6971	-1.93732	LEMD1	LEM domain containing 1
8107706	0.43	0.0015602	-3.65397	-1.2514	-1.01479	LMNB1	lamin B1
8017210	0.452	0.0075008	-2.97128	-2.4057	-1.71849	LOC653653///AP1S2	adaptor related protein complex 1 sigma 2 subunit pseudogene///adaptor related protein complex 1 sigma 2 subunit
8123893	0.534	0.0482437	-2.10271	-3.7668	-1.80331	MAK	male germ cell associated kinase
8171725	0.513	0.0294373	-2.3438	-3.4098	-1.01144	MAP7D2	MAP7 domain containing 2
8016832	0.43	0.0012571	-3.74639	-1.0939	-1.58378	MMD	monocyte to macrophage differentiation associated
8101322	0.486	0.0193359	-2.54185	-3.1027	-1.10668	MOP-1	MOP-1
8082965	0.43	0.0003885	-4.247	-0.2462	-1.03336	MRAS	muscle RAS oncogene homolog
8173917	0.496	0.0218742	-2.4843	-3.1931	-1.19356	NAP1L3	nucleosome assembly protein 1 like 3
8158627	0.43	0.0007073	-3.99175	-0.6768	-1.19163	NCS1	neuronal calcium sensor 1
7919193	0.498	0.0238697	-2.4433	-3.2569	-1.13924	NUDT4P1///NUDT4P2///NUDT4	nudix hydrolase 4 pseudogene 1///nudix hydrolase 4 pseudogene 2///nudix hydrolase 4
8120602	0.53	0.0391584	-2.20579	-3.6167	-1.09988	OGFRL1	opioid growth factor receptor like 1
8108753	0.504	0.0250211	-2.42107	-3.2913	-1.27379	PCDHB15	protocadherin beta 15
8140620	0.485	0.0188175	-2.55447	-3.0828	-1.46708	PCLO	piccolo presynaptic cytomatrix protein
7932530	0.43	0.001623	-3.63707	-1.2802	-1.37643	PIP4K2A	phosphatidylinositol-5-phosphate 4-kinase type 2 alpha
8156923	0.466	0.0096001	-2.86117	-2.5877	-1.49577	PLPPR1	phospholipid phosphatase related 1
7917946	0.43	0.0035575	-3.29866	-1.8559	-2.10707	PLPPR5	phospholipid phosphatase related 5
8083749	0.515	0.030399	-2.32841	-3.4332	-1.03184	PPM1L	protein phosphatase, Mg2+/Mn2+ dependent 1L
8135774	0.532	0.0458544	-2.12798	-3.7304	-1.78913	PTPRZ1	protein tyrosine phosphatase, receptor type Z1
8083075	0.43	0.0027062	-3.41714	-1.6548	-1.11476	PXYLP1	2-phosphoxylose phosphatase 1
7907657	0.498	0.0238029	-2.44462	-3.2549	-1.30825	RALGPS2	Ral GEF with PH domain and SH3 binding motif 2
8101304	0.489	0.0197713	-2.53149	-3.1191	-1.2944	RASGEF1B	RasGEF domain family member 1B
8007454	0.493	0.0211895	-2.49918	-3.1698	-1.17081	RND2	Rho family GTPase 2
8040223	0.463	0.0087326	-2.90356	-2.5178	-1.04512	RRM2	ribonucleotide reductase regulatory subunit M2
8140534	0.526	0.0361351	-2.24498	-3.5586	-1.7523	SEMA3C	semaphorin 3C
8013833	0.495	0.021572	-2.49082	-3.1829	-1.73127	SEZ6	seizure related 6 homolog
8129677	0.466	0.0105717	-2.81785	-2.6587	-2.25775	SGK1	serum/glucocorticoid regulated kinase 1
7988563	0.445	0.0070751	-2.9972	-2.3626	-1.15992	SHC4	SHC adaptor protein 4
8017133	0.48	0.01564	-2.63983	-2.947	-1.0561	SKA2	spindle and kinetochore associated complex subunit 2
8059642	0.498	0.0234245	-2.45216	-3.2432	-1.29003	SLC16A14	solute carrier family 16 member 14
7948088	0.43	0.0005529	-4.09666	-0.4993	-1.88901	SLC25A33	solute carrier family 25 member 33
7897460	0.43	0.0005748	-4.08011	-0.5272	-1.79863	SLC25A33	solute carrier family 25 member 33
7948910	0.517	0.0310025	-2.31898	-3.4475	-1.15977	SNHG1///SNORD25	small nucleolar RNA host gene 1///small nucleolar RNA, C/D box 25
8139456	0.53	0.0424166	-2.16653	-3.6743	-1.21935	SNORA9///SNHG15	small nucleolar RNA, H/ACA box 9///small nucleolar RNA host gene 15
7981943	0.524	0.0350827	-2.25933	-3.5372	-1.03014	SNORD64///PWAR5	small nucleolar RNA, C/D box 64///Prader Willi/Angelman region RNA 5
7917255	0.48	0.0140869	-2.68771	-2.8701	-1.08332	SSX2IP	SSX family member 2 interacting protein
7986229	0.508	0.0275836	-2.37483	-3.3624	-1.39252	ST8SIA2	ST8 alpha-N-acetyl-neuraminide alpha-2,8-sialyltransferase 2
8047443	0.43	0.0030677	-3.3629	-1.7469	-1.05267	STRADB	STE20-related kinase adaptor beta
7901336	0.43	0.0032536	-3.33741	-1.7902	-1.08525	STRADB	STE20-related kinase adaptor beta
8106336	0.496	0.0220561	-2.48043	-3.1991	-1.72866	SV2C	synaptic vesicle glycoprotein 2C
8134420	0.53	0.0386139	-2.21264	-3.6066	-1.47703	TAC1	tachykinin precursor 1
8009075	0.48	0.0167603	-2.608	-2.9979	-1.4085	TANC2	tetratricopeptide repeat, ankyrin repeat and coiled-coil containing 2
7950701	0.526	0.0364094	-2.2413	-3.564	-1.05351	TENM4	teneurin transmembrane protein 4
7980316	0.466	0.0098711	-2.84868	-2.6082	-1.40766	TGFB3	transforming growth factor beta 3
7953211	0.513	0.0292617	-2.34666	-3.4054	-2.00712	TIGAR	TP53 induced glycolysis regulatory phosphatase
8014974	0.502	0.0246692	-2.42776	-3.281	-1.00253	TOP2A	topoisomerase (DNA) II alpha
7983306	0.43	0.0021135	-3.52368	-1.4734	-1.0061	WDR76	WD repeat domain 76
7925662	0.476	0.0134882	-2.70751	-2.8382	-1.04781	ZNF670-ZNF695///ZNF695	ZNF670-ZNF695 readthrough (NMD candidate)///zinc finger protein 695
8039025	0.493	0.0211727	-2.49956	-3.1692	-1.1139	ZNF702P	zinc finger protein 702, pseudogene

## Sheet: GSE21140
ID	adj,P,Val	P,Value	t	B	logFC	GB_LIST	SPOT_ID	RANGE_GB	RANGE_STRAND	RANGE_START
2824747	0.278	0.0498	-1.98549	-4.20797	-1.19584	AB002446	chr5:114504331-114504728	NC_000005,9	+	114504331
3768434	0.0737	0.00348	-2.99154	-1.96678	-1.27664	AB023218	chr17:66303120-66313802	NC_000017,10	-	66303120
2880614	0.0977	0.00618	-2.79672	-2.46201	-1.81821	AB070620	chr5:148056550-148056798	NC_000005,9	-	148056550
3647071	0.182	0.0213	-2.33889	-3.5122	-2.25998	AB073900	chr16:6878034-6879230	NC_000016,9	+	6878034
3225614	0.111	0.00788	-2.71105	-2.67082	-1.56059	AB075485	chr9:128635631-128636257	NC_000009,11	-	128635631
3927152	0.00153	1.96e-06	-5.04891	4.73711	-3.38233	AB075497	chr21:26931719-26935127	NC_000021,8	-	26931719
3177261	0.00923	5.69e-05	-4.20269	1.68794	-2.00805	AB209118	chr9:87571090-87571148	NC_000009,11	+	87571090
3750528	0.075	0.00362	-2.97887	-1.99984	-1.61099	AB259238	chr17:26558737-26562652	NC_000017,10	-	26558737
3178034	0.0303	0.000586	-3.55001	-0.398449	-1.36804	AF074988	chr9:90147516-90147877	NC_000009,11	+	90147516
3041486	2.9e-05	4.68e-09	-6.40855	10.248	-3.05449	AF075016	chr7:23426665-23427204	NC_000007,13	-	23426665
3139854	0.242	0.0379	-2.10387	-3.98641	-1.28335	AF075065	chr8:71032123-71037853	NC_000008,10	-	71032123
2489169	0.102	0.00672	-2.76736	-2.5342	-1.91042	AF083118	chr2:74418517-74419362	NC_000002,11	+	74418517
3802976	0.104	0.007	-2.75313	-2.56894	-1.03325	AF085831	chr18:28638814-28639397	NC_000018,9	-	28638814
3729085	0.0191	0.000232	-3.81807	0.427434	-1.79053	AF085961	chr17:57440036-57440629	NC_000017,10	+	57440036
3797488	0.0677	0.00292	-3.04969	-1.81359	-1.15134	AF086140	chr18:6641974-6642467	NC_000018,9	-	6641974
3258845	0.0421	0.00112	-3.35318	-0.975441	-1.20371	AF086377	chr10:96098043-96098660	NC_000010,10	+	96098043
3811195	0.119	0.00912	-2.65859	-2.79596	-1.05393	AF086403	chr18:60052726-60053204	NC_000018,9	-	60052726
2707037	0.00993	6.59e-05	-4.16343	1.5554	-3.71024	AF088015,AL831863	chr3:179512756-179516686	NC_000003,11	-	179512756
3205436	0.0467	0.00138	-3.29036	-1.15416	-1.78993	AF090893	chr9:37205106-37240255	NC_000009,11	-	37205106
3197939	0.134	0.0116	-2.57097	-3.00023	-1.61016	AF090921	chr9:6467606-6470365	NC_000009,11	-	6467606
3906007	0.264	0.0447	-2.03267	-4.12107	-1.17283	AF090938,BC015320	chr20:39665648-39666824	NC_000020,10	-	39665648
3780271	0.00851	4.68e-05	-4.25423	1.86324	-1.44032	AF090940	chr18:13574631-13576429	NC_000018,9	+	13574631
3360079	0.0887	0.00507	-2.86506	-2.29147	-1.16744	AF113689	chr11:4155221-4156400	NC_000011,9	-	4155221
3479436	0.00199	3.12e-06	-4.93716	4.31494	-1.2618	AF128541	chr12:133413529-133414119	NC_000012,11	-	133413529
2793699	0.032	0.000654	-3.5172	-0.496399	-1.57433	AF131741	chr4:172732859-172735440	NC_000004,11	-	172732859
3059298	0.0154	0.000148	-3.94406	0.830822	-1.54648	AF131772	chr7:82644651-82646152	NC_000007,13	-	82644651
3647106	0.0399	0.00101	-3.38623	-0.880359	-2.04536	AF131795	chr16:7151583-7153080	NC_000016,9	+	7151583
3075615	0.0133	0.000114	-4.01569	1.06438	-1.63925	AF143866	chr7:138736713-138741097	NC_000007,13	-	138736713
3801185	0.2	0.0258	-2.26313	-3.67	-1.91867	AF147340	chr18:20431958-20432604	NC_000018,9	-	20431958
3617853	0.15	0.0146	-2.48443	-3.1961	-1.49179	AF147383	chr15:35292138-35292469	NC_000015,9	-	35292138
3647046	0.0675	0.00291	-3.05141	-1.80902	-1.51982	AF204269	chr16:6739696-6779970	NC_000016,9	+	6739696
2818648	0.196	0.0248	-2.279	-3.63733	-1.55784	AF231512	chr5:83237291-83237748	NC_000005,9	+	83237291
2818650	0.112	0.00806	-2.7028	-2.69064	-3.54389	AF231512	chr5:83238858-83239127	NC_000005,9	+	83238858
2608984	0.0385	0.00094	-3.40791	-0.817588	-1.41296	AF279782	chr3:6532176-6778421	NC_000003,11	+	6532176
3172657	0.18	0.021	-2.34494	-3.49938	-1.80154	AF336876	chr9:42128052-42128732	NC_000009,11	-	42128052
3514711	0.0822	0.00435	-2.91738	-2.15857	-1.12951	AF338231,NR_003268	chr13:52465317-52484798	NC_000013,10	-	52465317
4034141	0.0377	0.000897	-3.42216	-0.776151	-2.45955	AJ297963	chrY:8607619-8608000	NC_000024,9	-	8607619
2915166	0.0914	0.00541	-2.84289	-2.34718	-1.07619	AJ420536	chr6:83078990-83080545	NC_000006,11	+	83078990
2975844	0.0248	0.000392	-3.66768	-0.0414688	-1.20792	AJ420543	chr6:136656854-136663344	NC_000006,11	-	136656854
2975581	0.228	0.0336	-2.15436	-3.88836	-1.80822	AJ606316	chr6:136243068-136243124	NC_000006,11	-	136243068
2804931	0.0248	0.00039	-3.6693	-0.0364992	-1.25247	AK000016	chr5:29955557-29956389	NC_000005,9	+	29955557
3483126	0.103	0.00684	-2.76107	-2.54958	-1.99092	AK000246	chr13:28527673-28529490	NC_000013,10	+	28527673
3033027	0.242	0.0378	-2.10499	-3.98426	-1.53227	AK000864	chr7:153940307-153940946	NC_000007,13	+	153940307
2632913	0.0593	0.00224	-3.1363	-1.58096	-1.78184	AK000957	chr3:97478387-97480361	NC_000003,11	+	97478387
2550955	0.179	0.0208	-2.349	-3.49079	-1.10321	AK001136	chr2:44534726-44535661	NC_000002,11	-	44534726
2812889	0.216	0.0299	-2.20175	-3.79443	-1.74494	AK001147	chr5:66139344-66143628	NC_000005,9	+	66139344
2570973	0.209	0.0281	-2.22791	-3.74178	-1.01298	AK001796,BC035991	chr2:111966584-111970043	NC_000002,11	-	111966584
2534613	0.064	0.00262	-3.08588	-1.71705	-1.20342	AK002119	chr2:238965799-238965891	NC_000002,11	+	238965799
3864222	0.105	0.00705	-2.75052	-2.57532	-1.26881	AK002132	chr19:43585860-43586423	NC_000019,9	-	43585860
3116899	0.0302	0.000584	-3.55057	-0.396763	-1.27936	AK002210	chr8:134537662-134540242	NC_000008,10	+	134537662
3383804	0.25	0.0403	-2.0777	-4.0364	-1.46282	AK021516	chr11:79135310-79136322	NC_000011,9	-	79135310
3640431	0.184	0.0219	-2.32881	-3.53345	-1.61366	AK021535	chr15:96754559-96755832	NC_000015,9	-	96754559
3760763	8.27e-05	1.91e-08	-6.10441	8.96344	-1.47201	AK021891	chr17:45463018-45463788	NC_000017,10	-	45463018
2432321	0.201	0.0262	-2.25597	-3.68468	-1.10301	AK021952	chr1:144501261-144501975	NC_000001,10	-	144501261
2549166	0.0716	0.00326	-3.01318	-1.91005	-1.03921	AK022039	chr2:39224787-39225775	NC_000002,11	-	39224787
3877454	0.00243	4.61e-06	-4.84221	3.96059	-3.14889	AK022068	chr20:15009790-15010181	NC_000020,10	+	15009790
3877456	0.0813	0.00425	-2.9251	-2.13879	-3.12684	AK022068	chr20:15010237-15010724	NC_000020,10	+	15010237
2850732	0.108	0.00751	-2.72811	-2.6297	-2.23673	AK022129	chr5:20106045-20112556	NC_000005,9	-	20106045
2673175	0.0143	0.000129	-3.98101	0.950948	-3.16885	AK022174	chr3:48438228-48438702	NC_000003,11	-	48438228
3569810	0.147	0.0139	-2.50436	-3.15152	-1.29195	AK022224	chr14:69337235-69337696	NC_000014,8	-	69337235
3628826	0.0599	0.00228	-3.1305	-1.59671	-2.2662	AK022352	chr15:64172463-64172691	NC_000015,9	-	64172463
2824330	0.00144	1.74e-06	-5.07803	4.84802	-1.35331	AK022367	chr5:112230650-112231404	NC_000005,9	+	112230650
2824333	0.00178	2.58e-06	-4.98302	4.48751	-1.32801	AK022367	chr5:112231587-112232216	NC_000005,9	+	112231587
3070479	0.142	0.013	-2.52805	-3.09812	-1.20095	AK022391	chr7:122277283-122277752	NC_000007,13	-	122277283
2588060	0.107	0.00737	-2.73489	-2.61328	-1.12199	AK022462	chr2:175921582-175922023	NC_000002,11	-	175921582
3402104	0.238	0.0365	-2.11984	-3.95563	-1.76117	AK022856	chr12:5425147-5425518	NC_000012,11	+	5425147
3139574	0.0442	0.00124	-3.3241	-1.05851	-1.35178	AK022971	chr8:70579284-70580404	NC_000008,10	-	70579284
2339500	0.152	0.0148	-2.47857	-3.20917	-1.11447	AK023079	chr1:63197848-63198712	NC_000001,10	+	63197848
3714892	0.242	0.0376	-2.10652	-3.98133	-2.56089	AK023337	chr17:21795568-21813656	NC_000017,10	+	21795568
3219030	0.00722	3.45e-05	-4.33408	2.13769	-1.71861	AK023447	chr9:109592476-109623248	NC_000009,11	-	109592476
2889414	0.0163	0.000166	-3.91234	0.72837	-1.28401	AK023757	chr5:177492382-177492648	NC_000005,9	-	177492382
3032976	0.237	0.0361	-2.1245	-3.94661	-1.21987	AK023878	chr7:153724049-153724703	NC_000007,13	+	153724049
3116816	0.119	0.00912	-2.65843	-2.79634	-1.11435	AK023948	chr8:134069504-134069999	NC_000008,10	+	134069504
2992463	0.0388	0.000956	-3.40289	-0.832139	-2.2541	AK024544	chr7:22203196-22357637	NC_000007,13	+	22203196
3423827	0.104	0.007	-2.75285	-2.56963	-1.4704	AK024560	chr12:79990316-80083792	NC_000012,11	+	79990316
3113452	0.0791	0.00402	-2.94362	-2.09117	-1.2284	AK024565	chr8:121438940-121440376	NC_000008,10	+	121438940
2827907	0.0386	0.000945	-3.40616	-0.822679	-2.39938	AK024712	chr5:129342988-129345137	NC_000005,9	+	129342988
3537591	0.0373	0.000883	-3.42708	-0.761827	-1.27082	AK024921	chr14:57757788-57766611	NC_000014,8	+	57757788
2453467	0.00154	2.01e-06	-5.0434	4.71618	-2.58302	AK025295	chr1:208302051-208304797	NC_000001,10	-	208302051
2453481	0.062	0.00246	-3.10603	-1.66287	-3.73762	AK025332	chr1:208394746-208396579	NC_000001,10	-	208394746
3561689	0.204	0.0269	-2.24581	-3.70542	-1.06215	AK026823	chr14:37853626-37855696	NC_000014,8	-	37853626
2763154	0.0413	0.00108	-3.36491	-0.941791	-1.72321	AK054756	chr4:21470712-21472735	NC_000004,11	-	21470712
2924231	0.0491	0.00152	-3.25845	-1.24393	-2.23082	AK054774	chr6:124840155-124840237	NC_000006,11	+	124840155
3179831	0.00338	8.61e-06	-4.6882	3.39469	-1.04799	AK054798	chr9:96034260-96034520	NC_000009,11	+	96034260
3539193	0.0816	0.00428	-2.92244	-2.14563	-1.27065	AK055008	chr14:62269094-62269773	NC_000014,8	+	62269094
3293558	0.0437	0.00121	-3.33024	-1.04104	-1.23727	AK055023	chr10:72689692-72695443	NC_000010,10	-	72689692
3094438	0.117	0.00889	-2.66761	-2.77459	-1.66188	AK055352	chr8:37951001-37953017	NC_000008,10	+	37951001
3668018	0.058	0.00214	-3.15036	-1.54268	-1.31872	AK055364	chr16:72461163-72462023	NC_000016,9	+	72461163
3735675	0.0611	0.00237	-3.11749	-1.63193	-1.1868	AK055500	chr17:74795136-74803174	NC_000017,10	+	74795136
3539297	0.0406	0.00104	-3.37605	-0.90973	-3.14909	AK055647	chr14:62578866-62579263	NC_000014,8	+	62578866
3103156	0.255	0.0418	-2.06141	-4.06723	-1.70604	AK055677	chr8:73644290-73664068	NC_000008,10	+	73644290
3147975	0.0901	0.00524	-2.85332	-2.32101	-1.47627	AK055858	chr8:105397817-105398197	NC_000008,10	-	105397817
2546194	0.128	0.0105	-2.60782	-2.91503	-2.72654	AK055918	chr2:28607286-28617529	NC_000002,11	-	28607286
3131530	0.0279	0.000499	-3.59704	-0.256828	-1.77172	AK056395	chr8:37184100-37189482	NC_000008,10	-	37184100
3255491	0.0336	0.000712	-3.49188	-0.571522	-1.44962	AK056561	chr10:86047980-86054405	NC_000010,10	+	86047980
3984824	0.0585	0.00218	-3.14423	-1.5594	-1.07108	AK057156	chrX:100725902-100726275	NC_000023,10	+	100725902
2559833	0.172	0.0191	-2.38218	-3.41995	-2.36888	AK057260	chr2:74423844-74424286	NC_000002,11	-	74423844
3256153	0.103	0.00684	-2.76093	-2.54991	-1.61797	AK058003	chr10:88708456-88708911	NC_000010,10	+	88708456
2400205	0.0126	0.000102	-4.04472	1.15989	-2.03619	AK090466	chr1:20969149-20969646	NC_000001,10	-	20969149
3504369	0.108	0.00749	-2.72905	-2.62741	-1.05185	AK090664	chr13:21276943-21277100	NC_000013,10	-	21276943
2347341	0.0224	0.000321	-3.72507	0.135798	-1.09815	AK090811	chr1:94317590-94319890	NC_000001,10	+	94317590
3504365	0.0182	0.000212	-3.84308	0.506731	-1.38372	AK090862	chr13:21273463-21273931	NC_000013,10	-	21273463
3207226	0.00169	2.32e-06	-5.0088	4.58496	-1.4372	AK090928	chr9:66490079-66490983	NC_000009,11	-	66490079
2652593	0.156	0.0157	-2.45628	-3.25856	-1.81517	AK091236	chr3:172140485-172140964	NC_000003,11	+	172140485
3130157	0.0521	0.00172	-3.22076	-1.34902	-2.35563	AK091440	chr8:30422799-30423154	NC_000008,10	-	30422799
2704727	0.0103	7.09e-05	-4.14394	1.48991	-1.59227	AK091883	chr3:169331919-169332247	NC_000003,11	-	169331919
3791059	0.111	0.00798	-2.70647	-2.68184	-2.21029	AK091955	chr18:59421760-59421928	NC_000018,9	+	59421760
3086625	0.0515	0.00168	-3.22854	-1.32741	-1.43105	AK092531	chr8:12428427-12428767	NC_000008,10	+	12428427
2528223	0.125	0.0101	-2.62132	-2.88356	-1.02045	AK092605	chr2:219866947-219880433	NC_000002,11	+	219866947
3823444	0.044	0.00122	-3.32722	-1.04963	-1.11392	AK092635	chr19:16017290-16017898	NC_000019,9	+	16017290
3494303	0.0894	0.00515	-2.85957	-2.3053	-1.17646	AK092698	chr13:76445184-76457947	NC_000013,10	+	76445184
2398253	0.0985	0.00628	-2.7911	-2.47588	-1.49519	AK093202,BC044863	chr1:16862279-17198636	NC_000001,10	-	16862279
3780183	0.0326	0.000675	-3.50768	-0.524685	-2.09476	AK093701	chr18:13458451-13458738	NC_000018,9	+	13458451
3982139	0.14	0.0126	-2.54097	-3.06878	-1.06104	AK093935	chrX:74544773-74545234	NC_000023,10	+	74544773
2528502	0.246	0.0389	-2.09263	-4.00795	-1.092	AK094001	chr2:220293568-220294040	NC_000002,11	+	220293568
2432336	0.262	0.044	-2.03929	-4.10873	-1.06082	AK094156,AB074166	chr1:144516287-144517895	NC_000001,10	-	144516287
2929674	0.0162	0.000162	-3.91773	0.745734	-1.76688	AK094379	chr6:146492196-146494515	NC_000006,11	+	146492196
2539518	0.036	0.000822	-3.44868	-0.698692	-1.1275	AK094521	chr2:8861274-8862806	NC_000002,11	-	8861274
3338125	0.052	0.00172	-3.22105	-1.3482	-1.28086	AK094674	chr11:69240468-69244379	NC_000011,9	+	69240468
2675796	0.0342	0.000739	-3.48048	-0.605185	-1.87856	AK094677	chr3:51987082-51987851	NC_000003,11	-	51987082
3339754	0.011	7.85e-05	-4.11633	1.39752	-2.79885	AK094727	chr11:72950080-72950829	NC_000011,9	+	72950080
2809688	0.0137	0.00012	-4.00219	1.02013	-3.27994	AK095157	chr5:53940046-53940197	NC_000005,9	+	53940046
3445635	0.094	0.00573	-2.82265	-2.3977	-1.38826	AK095308	chr12:14889899-14891161	NC_000012,11	-	14889899
3733746	0.148	0.0141	-2.49769	-3.16647	-2.51122	AK095403	chr17:70587555-70587630	NC_000017,10	+	70587555
2512778	0.00115	1.22e-06	-5.16233	5.17112	-3.90244	AK095511	chr2:162290395-162293959	NC_000002,11	+	162290395
2387703	0.00144	1.75e-06	-5.07653	4.84231	-2.97283	AK095715	chr1:240075474-240076589	NC_000001,10	+	240075474
2387707	0.0209	0.00028	-3.76402	0.257295	-2.6416	AK095715	chr1:240076679-240078740	NC_000001,10	+	240076679
2768450	0.00798	4.13e-05	-4.28756	1.97737	-1.15619	AK096470	chr4:48343454-48343834	NC_000004,11	-	48343454
3542662	0.00969	6.25e-05	-4.17763	1.60326	-1.15857	AK096500	chr14:71276662-71282838	NC_000014,8	+	71276662
3842164	0.235	0.0356	-2.12945	-3.93701	-1.49267	AK097675	chr19:55919660-55920834	NC_000019,9	+	55919660
2376672	0.01	6.7e-05	-4.15889	1.54012	-1.79411	AK097788	chr1:205783816-205784342	NC_000001,10	+	205783816
3639750	0.188	0.0229	-2.31002	-3.57289	-1.44004	AK097829	chr15:93960089-93965795	NC_000015,9	-	93960089
3760439	0.129	0.0107	-2.60175	-2.92914	-1.15612	AK097874	chr17:44611559-44613632	NC_000017,10	-	44611559
3228458	0.0592	0.00223	-3.13752	-1.57765	-1.26353	AK098728	chr9:135955297-135957760	NC_000009,11	-	135955297
4052299	0.235	0.0355	-2.13117	-3.93366	-2.69219	AK122703	chr12:123849569-123849830	NC_000012,11	-	123849569
2714126	0.162	0.017	-2.42752	-3.32171	-1.17938	AK123125	chr4:570967-578645	NC_000004,11	+	570967
3834306	0.103	0.00676	-2.76536	-2.5391	-1.55801	AK123333	chr19:42041490-42043605	NC_000019,9	+	42041490
3570594	0.00276	5.88e-06	-4.78281	3.74098	-1.00594	AK123430	chr14:71189251-71191535	NC_000014,8	-	71189251
3570597	0.00617	2.55e-05	-4.41237	2.41005	-1.36569	AK123430	chr14:71191724-71192816	NC_000014,8	-	71191724
2742909	0.0874	0.00492	-2.87559	-2.2649	-1.18403	AK123649	chr4:128646346-128646841	NC_000004,11	+	128646346
3756956	0.0733	0.00344	-2.99601	-1.9551	-2.5238	AK123843	chr17:39566108-39566190	NC_000017,10	-	39566108
3101125	0.0579	0.00213	-3.15204	-1.53811	-2.71388	AK124231	chr8:65297771-65298443	NC_000008,10	+	65297771
3101127	0.0124	9.99e-05	-4.05109	1.1809	-3.13772	AK124231	chr8:65298942-65299341	NC_000008,10	+	65298942
3101129	0.0222	0.000314	-3.73148	0.155741	-2.63853	AK124231	chr8:65299525-65300020	NC_000008,10	+	65299525
3491597	0.112	0.00815	-2.69892	-2.69995	-2.23883	AK124674	chr13:58739971-58783607	NC_000013,10	+	58739971
2627467	0.102	0.00674	-2.76631	-2.53677	-1.30794	AK124742	chr3:63998882-63999289	NC_000003,11	+	63998882
2619946	0.201	0.026	-2.25909	-3.67828	-1.34023	AK124776	chr3:44161487-44161718	NC_000003,11	+	44161487
2619948	0.0836	0.00453	-2.90362	-2.19374	-1.6139	AK124776	chr3:44161911-44162649	NC_000003,11	+	44161911
2329251	0.0644	0.00265	-3.08224	-1.72679	-1.237	AK125034	chr1:33628462-33631889	NC_000001,10	+	33628462
3545336	0.0615	0.00241	-3.11253	-1.64535	-1.69615	AK125200	chr14:77607036-77609329	NC_000014,8	+	77607036
3477993	0.119	0.00908	-2.6601	-2.79238	-1.45002	AK125272	chr12:129327840-129329067	NC_000012,11	-	129327840
2774310	0.00336	8.45e-06	-4.69274	3.41118	-1.16448	AK125408	chr4:77862340-77863150	NC_000004,11	-	77862340
3445317	0.252	0.0408	-2.07216	-4.04691	-1.18196	AK125440	chr12:13700934-13701538	NC_000012,11	-	13700934
3445322	0.0987	0.0063	-2.79002	-2.47853	-1.39205	AK125440	chr12:13703851-13704498	NC_000012,11	-	13703851
2802250	0.206	0.0275	-2.23733	-3.72268	-1.19447	AK125764	chr5:13219280-13219617	NC_000005,9	+	13219280
3596970	0.0845	0.00462	-2.89679	-2.21113	-1.06006	AK125802	chr15:62570061-62570559	NC_000015,9	+	62570061
2790709	0.0088	5.04e-05	-4.23477	1.7969	-4.83717	AK125823	chr4:155660355-155664077	NC_000004,11	-	155660355
3254422	0.136	0.0119	-2.56121	-3.02261	-1.00929	AK125824	chr10:82007917-82012352	NC_000010,10	+	82007917
3171587	0.0564	0.00202	-3.16951	-1.49034	-1.07141	AK126080	chr9:44384595-44391685	NC_000009,11	+	44384595
3872368	0.00762	3.74e-05	-4.31316	2.06546	-2.82848	AK126625	chr19:58198180-58202492	NC_000019,9	-	58198180
2644686	0.217	0.0302	-2.19815	-3.80163	-2.26547	AK126672	chr3:138200850-138201282	NC_000003,11	+	138200850
2690324	0.19	0.0233	-2.30389	-3.58567	-3.03448	AK126793	chr3:116641789-116645911	NC_000003,11	-	116641789
3747232	0.0496	0.00155	-3.25326	-1.25845	-1.05991	AK126996	chr17:16328366-16332172	NC_000017,10	-	16328366
3173490	0.0389	0.00096	-3.40141	-0.836439	-1.76871	AK127288	chr9:70921459-70945352	NC_000009,11	+	70921459
3356788	0.0356	0.000803	-3.45573	-0.678033	-2.04166	AK127348	chr11:131608565-131608656	NC_000011,9	+	131608565
3777783	0.116	0.00867	-2.67665	-2.75311	-1.54129	AK127422	chr18:8404749-8405145	NC_000018,9	+	8404749
3089088	0.115	0.00862	-2.67897	-2.7476	-1.36486	AK127602	chr8:21893041-21893423	NC_000008,10	+	21893041
3371065	0.00491	1.66e-05	-4.52266	2.79916	-2.40726	AK127761	chr11:45069452-45073408	NC_000011,9	-	45069452
2652669	0.198	0.0252	-2.27184	-3.6521	-1.14382	AK128090	chr3:172437312-172441085	NC_000003,11	+	172437312
3679927	0.271	0.0474	-2.00721	-4.1682	-1.55255	AK128095	chr16:10541364-10541903	NC_000016,9	-	10541364
3331702	0.0609	0.00236	-3.11949	-1.62653	-2.35906	AK128188	chr11:58051579-58055850	NC_000011,9	+	58051579
2718756	0.048	0.00145	-3.27336	-1.20208	-2.07236	AK128599	chr4:11470884-11479810	NC_000004,11	+	11470884
2410066	0.0213	0.000289	-3.75487	0.228657	-1.42423	AK129742	chr1:45605636-45606004	NC_000001,10	-	45605636
3909154	0.0136	0.000117	-4.0073	1.03686	-1.5854	AK129842	chr20:48801148-48802857	NC_000020,10	-	48801148
2954201	0.00624	2.63e-05	-4.40434	2.38196	-2.21437	AK130107	chr6:42686411-42686995	NC_000006,11	-	42686411
3033916	0.178	0.0204	-2.35562	-3.47672	-3.03528	AK130204	chr7:156898375-156903756	NC_000007,13	+	156898375
3900030	0.245	0.0385	-2.09671	-4.00015	-1.27397	AK130206	chr20:20235486-20239026	NC_000020,10	-	20235486
3004755	0.0451	0.00128	-3.31236	-1.09188	-2.73439	AK130207	chr7:64323974-64324279	NC_000007,13	+	64323974
4013625	0.137	0.0121	-2.55575	-3.0351	-2.77514	AK130351	chrX:79484008-79484506	NC_000023,10	-	79484008
2900037	0.0116	8.73e-05	-4.08783	1.30261	-2.15442	AK130456	chr6:27729537-27730966	NC_000006,11	+	27729537
3207218	0.0165	0.00017	-3.90548	0.706286	-1.30721	AK130933	chr9:66481022-66482749	NC_000009,11	-	66481022
3883933	0.0673	0.00289	-3.05314	-1.80442	-1.33676	AK130977	chr20:35178686-35179830	NC_000020,10	+	35178686
3987116	0.00806	4.23e-05	-4.28115	1.95538	-1.61632	AK131276	chrX:109473725-109474157	NC_000023,10	+	109473725
3827244	0.0867	0.00485	-2.88026	-2.25307	-1.71397	AK131472	chr19:23331881-23332220	NC_000019,9	+	23331881
2373484	0.15	0.0146	-2.48469	-3.19553	-1.8042	AK292752	chr1:196874238-196874420	NC_000001,10	+	196874238
3849836	0.0174	0.000193	-3.86917	0.589889	-1.03594	AK296815	chr19:9806770-9811316	NC_000019,9	-	9806770
2690550	0.0354	0.000793	-3.45942	-0.66719	-1.85051	AK299851,AK022000	chr3:117447903-117716406	NC_000003,11	-	117447903
2748985	0.0499	0.00157	-3.24928	-1.26958	-1.24134	AK300296	chr4:156706420-156707200	NC_000004,11	+	156706420
3937492	0.0132	0.000111	-4.02153	1.08354	-3.32656	AK303463	chr22:20644428-20646366	NC_000022,10	+	20644428
2399977	0.0163	0.000165	-3.91333	0.731579	-2.33139	AK309900	chr1:20071620-20071739	NC_000001,10	-	20071620
3171962	0.145	0.0136	-2.51034	-3.13808	-1.44363	AK311573	chr9:45558789-45559001	NC_000009,11	+	45558789
2414817	0.0312	0.000623	-3.5318	-0.452909	-1.07269	AK313144	chr1:57874266-57903984	NC_000001,10	-	57874266
2876278	0.000925	7.77e-07	-5.26798	5.5802	-3.31208	AL080165	chr5:134061475-134061773	NC_000005,9	-	134061475
2876280	0.0485	0.00149	-3.26608	-1.2225	-1.60481	AL080165	chr5:134062266-134063507	NC_000005,9	-	134062266
3868584	0.0766	0.00379	-2.9639	-2.03872	-1.46771	AL162013	chr19:51162534-51163967	NC_000019,9	-	51162534
3016123	0.254	0.0415	-2.06441	-4.06158	-1.23607	AL162075	chr7:100738899-100741242	NC_000007,13	+	100738899
2788475	0.0108	7.63e-05	-4.12402	1.42323	-3.77216	AL832220	chr4:146973359-146977904	NC_000004,11	-	146973359
3780244	0.00516	1.8e-05	-4.50181	2.72514	-1.54361	AL832590	chr18:13514529-13522877	NC_000018,9	+	13514529
3619587	0.183	0.0216	-2.33334	-3.52392	-1.37305	AL833420	chr15:41005841-41009611	NC_000015,9	-	41005841
3317168	0.0931	0.00562	-2.82976	-2.38	-1.0675	AL833465	chr11:2004782-2007605	NC_000011,9	+	2004782
2750446	0.0503	0.0016	-3.24422	-1.28371	-1.23067	AL833881	chr4:165842056-165852200	NC_000004,11	+	165842056
3344191	0.0436	0.0012	-3.33212	-1.03567	-1.38392	AY010115	chr11:89929424-89929832	NC_000011,9	+	89929424
3360438	0.0305	0.000593	-3.54622	-0.409789	-1.17022	AY034471	chr11:5265784-5266766	NC_000011,9	-	5265784
3020222	0.00923	5.62e-05	-4.20568	1.69807	-1.96714	AY143171	chr7:115893180-115895108	NC_000007,13	+	115893180
3987731	0.0299	0.000565	-3.56064	-0.366563	-4.14255	AY357595,AK303567,AK127862	chrX:112285965-112763875	NC_000023,10	+	112285965
3968633	0.166	0.0177	-2.41022	-3.3594	-1.0151	AY660576	chrX:10585709-10585796	NC_000023,10	+	10585709
3260545	0.117	0.00887	-2.66856	-2.77233	-1.62606	AY952888	chr10:101948458-101948662	NC_000010,10	+	101948458
2655371	0.028	0.000503	-3.5949	-0.263294	-1.49575	AY956761	chr3:183834251-183834467	NC_000003,11	+	183834251
2641159	0.073	0.00341	-2.99874	-1.94795	-1.34366	BC007266	chr3:128154589-128156203	NC_000003,11	+	128154589
3047263	0.116	0.00876	-2.67318	-2.76137	-1.0814	BC016631	chr7:40577726-40586517	NC_000007,13	-	40577726
2878575	0.106	0.00726	-2.7402	-2.60039	-1.06949	BC016751	chr5:140479838-140482832	NC_000005,9	-	140479838
3543662	0.000182	6.57e-08	-5.83155	7.83381	-1.10799	BC019855	chr14:73989258-73997371	NC_000014,8	+	73989258
2805695	0.272	0.0475	-2.00632	-4.16983	-1.23378	BC022250	chr5:32788796-32791819	NC_000005,9	+	32788796
3983871	0.137	0.012	-2.55779	-3.03043	-1.1509	BC024158	chrX:94974173-94975953	NC_000023,10	+	94974173
2315145	0.0306	0.000595	-3.54527	-0.412652	-1.68238	BC028185	chr1:115060-116054	NC_000001,10	+	115060
2624271	0.123	0.00972	-2.63566	-2.84998	-4.1436	BC028186	chr3:53080108-53082138	NC_000003,11	+	53080108
3255122	0.201	0.0261	-2.25791	-3.68069	-2.29241	BC030098	chr10:85233572-85234335	NC_000010,10	+	85233572
3443221	0.111	0.008	-2.70538	-2.68445	-2.63189	BC031032	chr12:8784145-8784845	NC_000012,11	-	8784145
2959870	0.137	0.0121	-2.55403	-3.03903	-1.77492	BC031312	chr6:68936864-69039791	NC_000006,11	-	68936864
7385643	0.146	0.0138	-2.50586	-3.14816	-1.44314	BC032043	chr4:29119940-29204382	NC_000004,11	+	29119940
2657192	0.00931	5.81e-05	-4.19715	1.66921	-2.4194	BC032141	chr3:187662740-187665455	NC_000003,11	+	187662740
3872370	0.00923	5.68e-05	-4.20283	1.68845	-1.83096	BC032569	chr19:58203022-58204357	NC_000019,9	-	58203022
3954084	0.0804	0.00416	-2.93253	-2.11972	-1.16254	BC033062	chr22:21821496-21822845	NC_000022,10	-	21821496
3152178	0.278	0.0496	-1.98761	-4.20411	-1.30229	BC033393	chr8:125952293-125954152	NC_000008,10	-	125952293
3427818	0.0975	0.00615	-2.79821	-2.45832	-1.08786	BC033976	chr12:98980820-98981451	NC_000012,11	+	98980820
3036604	0.0142	0.000128	-3.98334	0.958526	-1.84796	BC034306	chr7:4936909-4938456	NC_000007,13	-	4936909
3559063	0.00144	1.78e-06	-5.07285	4.82829	-6.39289	BC034423	chr14:29252707-29254995	NC_000014,8	-	29252707
2899896	0.000265	1.15e-07	-5.70662	7.32451	-1.45825	BC035154	chr6:27369672-27371674	NC_000006,11	+	27369672
2496534	0.273	0.0478	-2.00313	-4.1757	-1.98558	BC035412	chr2:101618221-101618416	NC_000002,11	+	101618221
3120885	0.123	0.0097	-2.63629	-2.8485	-2.82927	BC036118	chr8:146020485-146022147	NC_000008,10	+	146020485
2825385	0.0697	0.0031	-3.02999	-1.86575	-1.3891	BC036254	chr5:117618279-117620452	NC_000005,9	+	117618279
3484635	0.0578	0.00213	-3.15283	-1.53596	-1.01264	BC036296	chr13:32872291-32873259	NC_000013,10	+	32872291
3681292	0.18	0.021	-2.34531	-3.49861	-1.10181	BC036408	chr16:14024535-14029472	NC_000016,9	-	14024535
2374511	0.0169	0.000178	-3.89157	0.66162	-1.08411	BC037533	chr1:200993087-200997907	NC_000001,10	+	200993087
2370654	0.154	0.0153	-2.46657	-3.2358	-1.0346	BC037800	chr1:181774583-181776258	NC_000001,10	+	181774583
4039783	0.0291	0.00054	-3.57408	-0.326133	-1.49628	BC037919	BC037919		---	0
2738901	0.186	0.0223	-2.32084	-3.55022	-1.19748	BC038206	chr4:109478399-109481548	NC_000004,11	+	109478399
2433846	0.0561	0.002	-3.17227	-1.48278	-3.0214	BC038299	chr1:148845382-148854273	NC_000001,10	-	148845382
3182651	0.159	0.0162	-2.44444	-3.28464	-2.46575	BC038565	chr9:105281928-105419791	NC_000009,11	+	105281928
3175753	0.103	0.0068	-2.76306	-2.54471	-1.02236	BC038964	chr9:80020999-80021848	NC_000009,11	+	80020999
3183445	0.0578	0.00213	-3.1527	-1.5363	-1.15602	BC039487	chr9:108870342-109173665	NC_000009,11	+	108870342
2990191	0.174	0.0196	-2.37171	-3.4424	-1.31851	BC040327	chr7:11236937-11425295	NC_000007,13	+	11236937
3467004	0.172	0.0192	-2.38039	-3.42379	-1.78109	BC040994	chr12:97543869-97548395	NC_000012,11	-	97543869
3122286	0.14	0.0126	-2.5389	-3.0735	-2.76345	BC040995	chr8:5363600-5366638	NC_000008,10	-	5363600
3071196	0.171	0.0189	-2.38497	-3.41394	-1.02076	BC041397	chr7:126669726-126671277	NC_000007,13	-	126669726
2610693	0.166	0.0178	-2.40986	-3.36018	-2.42846	BC041425	chr3:11103990-11127501	NC_000003,11	+	11103990
3537401	0.00219	3.81e-06	-4.88864	4.13335	-4.13331	BC041486	chr14:57279911-57618875	NC_000014,8	+	57279911
2501401	0.00931	5.8e-05	-4.19755	1.67055	-1.30413	BC041931	chr2:114169696-114193697	NC_000002,11	+	114169696
2818033	0.207	0.0277	-2.23417	-3.72908	-1.04941	BC041953	chr5:80523270-80525971	NC_000005,9	+	80523270
3647096	0.209	0.0282	-2.22593	-3.74578	-1.35048	BC041965	chr16:7105755-7108013	NC_000016,9	+	7105755
2961345	0.0611	0.00237	-3.11736	-1.63229	-1.59277	BC042026	chr6:76001575-76003203	NC_000006,11	-	76001575
2742977	0.00184	2.75e-06	-4.96823	4.43175	-2.11715	BC042959	chr4:128758529-128761874	NC_000004,11	+	128758529
3759294	0.0444	0.00124	-3.32205	-1.06434	-1.35988	BC043289	chr17:42723742-42727697	NC_000017,10	-	42723742
2368394	0.0254	0.000409	-3.65557	-0.0786239	-1.03388	BC043291,AK093214	chr1:175526134-175537374	NC_000001,10	+	175526134
3732705	0.0458	0.00132	-3.30382	-1.11611	-1.15048	BC044221	chr17:66186035-66188943	NC_000017,10	+	66186035
3735567	0.1	0.0065	-2.77884	-2.50605	-1.11498	BC044607	chr17:74565880-74567312	NC_000017,10	+	74565880
3709479	0.0306	0.000598	-3.54397	-0.416528	-1.76452	BC046191,AK096086	chr17:7982810-7984873	NC_000017,10	+	7982810
3416907	0.0102	6.86e-05	-4.15277	1.51956	-2.38381	BC047907	chr12:56082427-56085415	NC_000012,11	+	56082427
3897851	0.0092	5.55e-05	-4.20901	1.70936	-3.37287	BC050408	chr20:11689332-11690067	NC_000020,10	-	11689332
2401849	0.000824	6.65e-07	-5.30433	5.72197	-1.12442	BC063891,BC035061,BC047705,AK299401,AK025957,AK090659,BC034315	chr1:24683495-24743414	NC_000001,10	-	24683495
2855643	0.131	0.011	-2.5907	-2.95474	-1.25488	BC071619,BC010735	chr5:43494877-43497132	NC_000005,9	-	43494877
2612474	0.0249	0.000394	-3.66617	-0.0461047	-1.39256	BC081533	chr3:15772835-15773335	NC_000003,11	+	15772835
3316049	0.135	0.0117	-2.56658	-3.0103	-1.71113	BC107063	chr11:619421-633490	NC_000011,9	+	619421
3482064	0.0975	0.00615	-2.79835	-2.45798	-1.14868	BC113112	chr13:25479584-25479772	NC_000013,10	+	25479584
3660173	0.0166	0.000172	-3.90227	0.695982	-3.52307	BC119625	chr16:50707138-50707578	NC_000016,9	+	50707138
2506151	0.249	0.0399	-2.08132	-4.02953	-2.31478	BC131487	chr2:132059377-132059852	NC_000002,11	+	132059377
3558912	0.24	0.037	-2.1131	-3.96865	-1.09182	BC148262,BC043425	chr14:27791299-28314492	NC_000014,8	-	27791299
3541902	0.053	0.00178	-3.21023	-1.37819	-2.35589	BC150267	chr14:69518967-69519316	NC_000014,8	+	69518967
3202523	0.108	0.00745	-2.7311	-2.62245	-1.4759	BX538226	chr9:27937615-27944485	NC_000009,11	-	27937615
2690198	0.108	0.00754	-2.72684	-2.63276	-1.03113	BX647284	chr3:115547188-115552476	NC_000003,11	-	115547188
3497862	0.0339	0.000727	-3.48572	-0.589728	-1.03181	BX647891	chr13:98647476-98652546	NC_000013,10	+	98647476
3010976	0.228	0.0335	-2.15528	-3.88657	-1.08272	BX647900	chr7:84161802-84213622	NC_000007,13	+	84161802
2682413	0.00301	6.83e-06	-4.74567	3.60454	-1.2411	BX648121	chr3:72370216-72373168	NC_000003,11	-	72370216
2423242	0.00219	3.8e-06	-4.88926	4.13567	-3.01551	BX648424	chr1:93392954-93399645	NC_000001,10	-	93392954
2924228	0.0614	0.0024	-3.11345	-1.64284	-2.25726	BX648453,AK054774	chr6:124837083-124839443	NC_000006,11	+	124837083
3073009	0.0165	0.000168	-3.90744	0.712609	-2.78059	BX648653	chr7:131178723-131182453	NC_000007,13	-	131178723
2434092	0.00814	4.3e-05	-4.27692	1.94088	-1.01269	BX648801	chr1:149815359-149820617	NC_000001,10	-	149815359
3258739	0.056	0.00199	-3.17413	-1.4777	-1.45152	BX648839	chr10:95522220-95531738	NC_000010,10	+	95522220
2564163	0.264	0.0448	-2.03158	-4.1231	-3.14869	BX649136,NM_003162	chr2:91656950-91705260	NC_000002,11	-	91656950
2970224	0.106	0.00719	-2.74357	-2.59222	-1.09189	CR590599	chr6:112607666-112620089	NC_000006,11	-	112607666
3214170	0.104	0.00694	-2.75593	-2.56212	-2.27276	CR592272	chr9:92920309-92920768	NC_000009,11	-	92920309
3753872	0.0856	0.00473	-2.88849	-2.23221	-2.70666	CR592540	chr17:34215989-34217029	NC_000017,10	-	34215989
2998636	0.168	0.0183	-2.39933	-3.38299	-1.21675	CR594841	chr7:40173104-40173462	NC_000007,13	+	40173104
3412861	0.275	0.0485	-1.99722	-4.18654	-1.41694	CR599795	chr12:46386437-46386934	NC_000012,11	+	46386437
3259489	0.00317	7.48e-06	-4.72307	3.52184	-1.15445	CR600301,XR_111096	chr10:97963280-97963885	NC_000010,10	+	97963280
3678971	0.194	0.0243	-2.28716	-3.62046	-2.26494	CR600549	chr16:6775786-6843458	NC_000016,9	-	6775786
3174347	0.118	0.00902	-2.66248	-2.78675	-1.48894	CR618740	chr9:73221746-73223187	NC_000009,11	+	73221746
3780224	0.0204	0.000267	-3.77779	0.30048	-1.00705	CR622189	chr18:13514467-13545310	NC_000018,9	+	13514467
3900798	0.0521	0.00172	-3.22077	-1.349	-1.24807	CR627206	chr20:22257185-22257270	NC_000020,10	-	22257185
2945590	0.0113	8.3e-05	-4.10153	1.34816	-1.30691	CR749721	chr6:24534986-24536030	NC_000006,11	-	24534986
3139325	0.261	0.0438	-2.04192	-4.10383	-1.6967	CR936666	chr8:69144247-69144375	NC_000008,10	-	69144247
2372608	0.134	0.0115	-2.57431	-2.99254	-1.00129	CR936711	chr1:190447687-190463421	NC_000001,10	+	190447687
3827381	0.275	0.0485	-1.99666	-4.18756	-2.56423	CR936745	chr19:24007457-24007874	NC_000019,9	+	24007457
2564438	0.101	0.00652	-2.77784	-2.5085	-1.38568	DQ786188,NM_173601,NM_001099650	chr2:95394783-95399625	NC_000002,11	-	95394783
2357832	0.0293	0.000546	-3.57053	-0.336819	-2.63076	DQ786194	chr1:149683466-149683973	NC_000001,10	+	149683466
3077682	0.131	0.011	-2.58905	-2.95857	-1.84168	DQ786212	chr7:143957255-143957720	NC_000007,13	-	143957255
2432207	0.196	0.0247	-2.27943	-3.63644	-1.38652	DQ786303	chr1:143746758-144380036	NC_000001,10	-	143746758
3842983	0.0385	0.000941	-3.40762	-0.818425	-1.17874	EF110915	chr19:57359537-57359924	NC_000019,9	+	57359537
3822996	0.14	0.0127	-2.53843	-3.07456	-1.54292	EU502748	chr19:15168848-15169084	NC_000019,9	+	15168848
2700893	0.00923	5.65e-05	-4.20462	1.69449	-3.53824	HM626139	chr3:150611973-150612092	NC_000003,11	-	150611973
3651419	0.0378	0.000904	-3.41994	-0.782625	-1.6386	M64936	chr16:20692543-20693498	NC_000016,9	+	20692543
3647160	0.165	0.0176	-2.41417	-3.35081	-1.45197	M73799	chr16:7273054-7273768	NC_000016,9	+	7273054
3911446	0.114	0.00844	-2.68658	-2.72946	-1.09287	M94654	chr20:56934586-56942536	NC_000020,10	-	56934586
4004044	0.099	0.00633	-2.78797	-2.4836	-1.05948	NM_000109,NM_004010,NM_004006,NM_004009,NM_004007,NM_004012,NM_004011,NM_004013,NM_004021,NM_004022,NM_004020,NM_004023,NM_004014,NM_004015,NM_004016,NM_004017,NM_004018,NM_004019,M18533	chrX:31115814-33357716	NC_000023,10	-	31115814
3401994	0.114	0.00847	-2.68528	-2.73255	-1.97025	NM_000217,BC101733	chr12:5019026-5040507	NC_000012,11	+	5019026
3088486	0.0292	0.000544	-3.57201	-0.332389	-1.15321	NM_000237,M15856	chr8:19759278-19852287	NC_000008,10	+	19759278
4055661	0.0331	0.000695	-3.49915	-0.549978	-1.4035	NM_000240,AK291769	chrX:43560709-43592042	NC_000023,10	+	43560709
3975227	0.0566	0.00204	-3.16607	-1.49978	-1.16393	NM_000240,BC044787	chrX:43514171-43606059	NC_000023,10	+	43514171
3656553	0.109	0.0077	-2.7191	-2.65145	-1.02657	NM_000294,NM_001172432	chr16:30771708-30772495	NC_000016,9	+	30771708
3874751	1.97e-05	2.96e-09	-6.50607	10.6649	-1.62527	NM_000311,NM_183079,NM_001080121,NM_001080122,NM_001080123,BC022532	chr20:4664803-4693468	NC_000020,10	+	4664803
2954176	0.0478	0.00144	-3.27654	-1.19312	-1.36917	NM_000322,M73531	chr6:42664340-42690350	NC_000006,11	-	42664340
2829947	0.0178	0.000201	-3.85767	0.553179	-1.14929	NM_000358,BC000097,M77349,BC004972,BT009820,AK303643,AK298603,AK094581,AB209598	chr5:135364645-135430466	NC_000005,9	+	135364645
3999395	0.0556	0.00195	-3.18061	-1.45991	-1.23669	NM_000381,NM_033289,NM_001193277,NM_033290,NM_001098624,NM_001193278,NM_001193279,NM_001193280,NM_001193281,BC053626	chrX:10400802-10852091	NC_000023,10	-	10400802
2859387	0.0338	0.000719	-3.48889	-0.580356	-1.5371	NM_000524,AK291429	chr5:63253575-63276850	NC_000005,9	-	63253575
3837536	0.092	0.00548	-2.838	-2.35941	-1.38298	NM_000554,NM_198479,BC016664,DQ340180	chr19:48323056-48364769	NC_000019,9	+	48323056
3729419	0.192	0.0238	-2.29479	-3.60463	-1.23134	NM_000717,BC057792,X78261	chr17:58197605-58248998	NC_000017,10	+	58197605
2387606	0.0034	8.74e-06	-4.68448	3.38114	-2.57711	NM_000740,AK056349	chr1:239549875-240074741	NC_000001,10	+	239549875
2836242	0.0247	0.000387	-3.67165	-0.029282	-1.3313	NM_000827,NM_001114183,M64752	chr5:152720322-153205632	NC_000005,9	+	152720322
3445326	0.0626	0.0025	-3.10015	-1.67871	-1.14455	NM_000834,U88963	chr12:13714144-14301613	NC_000012,11	-	13714144
3987876	0.144	0.0135	-2.51533	-3.12685	-1.19989	NM_000868,NR_002993,M81778,NR_031578	chrX:113818551-114144623	NC_000023,10	+	113818551
3733275	0.00649	2.85e-05	-4.38436	2.31223	-2.01166	NM_000891,AF153820	chr17:68165676-68176185	NC_000017,10	+	68165676
2945129	0.00752	3.68e-05	-4.31756	2.08064	-3.0964	NM_000948,NM_001163558,BC015850	chr6:22287491-22400217	NC_000006,11	-	22287491
3535780	0.0932	0.00562	-2.82931	-2.3811	-1.0209	NM_000956,U19487	chr14:52780397-52795956	NC_000014,8	+	52780397
2424463	0.0987	0.0063	-2.78979	-2.47911	-3.22941	NM_000971,AK225254	chr1:97144375-97145242	NC_000001,10	-	97144375
3284274	0.0933	0.00564	-2.82837	-2.38345	-2.61866	NM_000972	chr10:33346558-33347343	NC_000010,10	-	33346558
2923185	0.188	0.0229	-2.31062	-3.57162	-1.63173	NM_000992,U49083	chr6:118320138-118334300	NC_000006,11	+	118320138
2452478	0.114	0.00838	-2.68914	-2.72335	-1.57194	NM_001001552,AK302392	chr1:205348284-205419049	NC_000001,10	-	205348284
3125915	0.0311	0.000619	-3.53356	-0.447656	-1.3394	NM_001001924,NM_001001925,NM_001001931,NM_020749,NM_001166393,BC136320	chr8:17500000-17659289	NC_000008,10	-	17500000
3218496	0.00112	1.1e-06	-5.18658	5.26462	-2.86454	NM_001001956,NM_001004481,BC136824	chr9:107379529-107380485	NC_000009,11	-	107379529
3218474	0.0435	0.0012	-3.33345	-1.03186	-1.2188	NM_001001961,BC136949	chr9:107298051-107299094	NC_000009,11	-	107298051
2893562	0.0133	0.000114	-4.01526	1.06297	-1.68404	NM_001003699,NM_001168344,NM_001003698,NM_001003700,BX647723	chr6:7107830-7269192	NC_000006,11	+	7107830
3939115	0.201	0.0262	-2.25683	-3.68292	-1.51174	NM_001003703,NM_001003696,NM_001003697,NM_001003701	chr22:23330402-23330867	NC_000022,10	+	23330402
3373346	0.103	0.00689	-2.75842	-2.55605	-1.13242	NM_001004058	chr11:55926870-55927793	NC_000011,9	-	55926870
3649983	0.159	0.0163	-2.44221	-3.28953	-2.02663	NM_001004067,NM_173614,NM_014287,NM_001004060,BC041131,BC065535	chr16:16326427-16393860	NC_000016,9	+	16326427
2919399	0.00273	5.71e-06	-4.78967	3.76626	-2.03226	NM_001004317,DQ127228	chr6:105405007-105539392	NC_000006,11	+	105405007
2390298	0.103	0.00683	-2.76163	-2.54822	-1.13469	NM_001004686,BC104792	chr1:248201570-248202508	NC_000001,10	+	248201570
3416830	0.0732	0.00343	-2.99685	-1.95288	-2.86547	NM_001005182,BC136957	chr12:55714384-55715322	NC_000012,11	+	55714384
2439460	0.0344	0.000748	-3.47718	-0.614937	-1.33723	NM_001005279,BC137022	chr1:158664418-158670412	NC_000001,10	-	158664418
3729052	0.0309	0.000611	-3.53744	-0.436051	-1.38041	NM_001005404,AB098736	chr17:57409040-57479085	NC_000017,10	+	57409040
3729099	0.0594	0.00225	-3.13506	-1.58433	-1.28609	NM_001005404,BC132884	chr17:57475102-57476444	NC_000017,10	+	57475102
2633083	0.275	0.0485	-1.99733	-4.18634	-2.5978	NM_001005515,NM_001005338,NM_001005479	chr3:97887544-97888485	NC_000003,11	+	97887544
3374302	0.176	0.0201	-2.36228	-3.46255	-1.25861	NM_001005566,BC136922	chr11:58189805-58190734	NC_000011,9	-	58189805
2423175	0.00037	1.92e-07	-5.5905	6.85588	-1.70509	NM_001006605,BC070342,AK095815	chr1:93298463-93427025	NC_000001,10	-	93298463
3354028	0.0778	0.00388	-2.95529	-2.06104	-1.84218	NM_001007249,NM_001005198,NM_001002905,BC136638,BC136820	chr11:124095371-124096365	NC_000011,9	+	124095371
3209060	0.114	0.00837	-2.68936	-2.72283	-1.65611	NM_001007471,NM_024971,NM_206945,NM_206946,NM_206947,NM_020952,NM_206944,NM_001007470,NM_206948,AF536749,AF536750,AF536752,AF536748,AF536751,AF536753,BC094699,BC121821,BC142972,BC134414,BC022454,AK021788,AK308682,AL136545	chr9:73149279-74061810	NC_000009,11	-	73149279
3777263	0.00803	4.18e-05	-4.2842	1.96585	-1.38789	NM_001010000,BC065274,AK302026,AK289791,AB037735,BX648684,AK130670	chr18:6729725-6929786	NC_000018,9	+	6729725
3102732	0.0173	0.00019	-3.87315	0.602599	-1.05681	NM_001011720,AY534247	chr8:71581620-71965829	NC_000008,10	+	71581620
2826279	0.0672	0.00289	-3.05365	-1.80306	-4.08054	NM_001012659	chr5:122011757-122011853	NC_000005,9	+	122011757
2638619	0.0361	0.00083	-3.44552	-0.707936	-1.33003	NM_001012659,NR_002222	chr3:121289535-121289663	NC_000003,11	+	121289535
4016057	0.0431	0.00118	-3.33908	-1.01579	-1.3995	NM_001012978,NM_001159560,BC042818	chrX:101408684-101410935	NC_000023,10	-	101408684
3049292	0.0171	0.000183	-3.88395	0.637167	-1.12828	NM_001013398,NM_000598,BC064987	chr7:45951844-45960861	NC_000007,13	-	45951844
2434031	0.0271	0.000471	-3.61404	-0.205298	-1.07799	NM_001024599,NM_001161334,NM_001123375,NR_027337,BC110793	chr1:149754453-150184769	NC_000001,10	-	149754453
3827325	0.00784	3.98e-05	-4.29714	2.01029	-1.6122	NM_001030,BC002658	chr19:23779335-23780961	NC_000019,9	+	23779335
3601931	0.0111	8.01e-05	-4.11105	1.3799	-2.44486	NM_001030005,AB072900,AK074096	chr15:75118981-75124136	NC_000015,9	+	75118981
3877483	0.00699	3.26e-05	-4.34907	2.18958	-1.16953	NM_001033087,NM_080676,BC018687	chr20:15171089-16110804	NC_000020,10	+	15171089
3864698	0.129	0.0107	-2.60002	-2.93315	-1.00889	NM_001033719,BC101333	chr19:44376519-44387505	NC_000019,9	-	44376519
2424886	0.00346	9.07e-06	-4.67516	3.34727	-2.77882	NM_001037317,NM_001010861,BC136350,NR_033940	chr1:99355813-99470937	NC_000001,10	-	99355813
2956632	0.0972	0.00611	-2.80073	-2.45208	-2.33836	NM_001037499,DQ012018	chr6:49928005-49931818	NC_000006,11	-	49928005
3970476	0.00345	9.03e-06	-4.67614	3.35083	-1.433	NM_001037540,NM_006746,NM_001037535,NM_001037536,BX647757	chrX:17754576-17773104	NC_000023,10	+	17754576
3287928	0.0647	0.00266	-3.08026	-1.73208	-3.03749	NM_001042357,NM_001042389,NM_001042358,NM_001042363,NM_001042390,NM_001042395,NM_015605,NM_001042387,NM_001042361,NM_001042364,NM_001042393,NM_001042391,NM_001042359,NM_001042396,NM_001042392,NM_001042360,NM_001042394,NM_001042362,NM_001042397,NM_001042365,AY704150,BC040910	chr10:48737043-49348505	NC_000010,10	-	48737043
3733911	0.0422	0.00113	-3.35165	-0.979835	-1.2442	NM_001050,BC019610	chr17:71152987-71172772	NC_000017,10	+	71152987
3818973	0.00117	1.27e-06	-5.15329	5.13634	-1.1936	NM_001080429,NM_020902	chr19:7660782-7683174	NC_000019,9	+	7660782
2632778	0.125	0.01	-2.62444	-2.87626	-1.54383	NM_001080448,AK092565	chr3:96533200-96963534	NC_000003,11	+	96533200
2632832	0.227	0.0334	-2.15713	-3.88294	-1.06288	NM_001080448,NM_173655,AK302040,AK302080,AK022052,BC031881,AK310249,BC067287	chr3:96964958-97471304	NC_000003,11	+	96964958
3847030	0.0345	0.000753	-3.47504	-0.621222	-1.4821	NM_001080523	chr19:4890469-4890850	NC_000019,9	-	4890469
3549757	0.129	0.0107	-2.59929	-2.93484	-1.15612	NM_001085,AK093049	chr14:95060771-95090949	NC_000014,8	+	95060771
3872380	0.000401	2.14e-07	-5.56566	6.75625	-2.99899	NM_001085384,BC152561	chr19:58208639-58220558	NC_000019,9	-	58208639
3433476	0.266	0.0454	-2.02606	-4.13337	-1.86401	NM_001085481,NM_022818,AK290956	chr12:116977664-117014397	NC_000012,11	+	116977664
3377733	0.0689	0.00304	-3.03644	-1.84871	-1.18746	NM_001099409	chr11:65358665-65359949	NC_000011,9	-	65358665
2928930	0.0418	0.00111	-3.3573	-0.96365	-1.08959	NM_001100164,NM_001100165,NM_014721,NM_001100166,BC152416	chr6:143858014-144152321	NC_000006,11	+	143858014
3461795	0.00393	1.14e-05	-4.61866	3.14288	-1.11195	NM_001109754,NM_002837,BC101679	chr12:70909258-71031210	NC_000012,11	-	70909258
2929571	0.0593	0.00224	-3.13618	-1.58129	-1.00564	NM_001114329,NM_000838,L76627	chr6:146283390-146760975	NC_000006,11	+	146283390
2651165	0.0355	0.000798	-3.45769	-0.672251	-1.18294	NM_001122752,NM_005025,AK290082	chr3:167453497-167613541	NC_000003,11	+	167453497
3071063	0.14	0.0126	-2.53908	-3.07309	-1.44832	NM_001127323,NR_028041,NM_000845,AK290197	chr7:126052147-126932700	NC_000007,13	-	126052147
3601486	0.209	0.0281	-2.22796	-3.74166	-1.32915	NM_001130136,NM_001130137,NM_020851,NM_001130138,BC152429	chr15:74421696-74429141	NC_000015,9	+	74421696
2926802	0.105	0.0071	-2.74793	-2.58161	-1.02578	NM_001130173,NM_001161656,NM_001161658,NM_005375,NM_001130172,NM_001161657,NM_001161659,NM_001161660,BC064955,M15024,AF104863,AJ606317,AJ606323,AJ606324,AJ606318,AY787455,AY787465,AY787452,M13666,AJ616800	chr6:135502407-135588556	NC_000006,11	+	135502407
3434118	0.17	0.0186	-2.39238	-3.398	-1.207	NM_001136534,AK296289	chr12:120031570-120080871	NC_000012,11	+	120031570
2756287	0.0959	0.00595	-2.80945	-2.43049	-1.61159	NM_001137608,AK302099	chr4:263676-264750	NC_000004,11	-	263676
2959319	0.051	0.00165	-3.23441	-1.31108	-1.26014	NM_001142800,FJ416331	chr6:64436412-64436573	NC_000006,11	-	64436412
2959326	0.0291	0.000539	-3.57432	-0.325418	-1.71312	NM_001142800,FJ416331	chr6:64472292-64472558	NC_000006,11	-	64472292
2959339	0.0448	0.00127	-3.31594	-1.08172	-1.40174	NM_001142800,FJ416331	chr6:64495922-64516265	NC_000006,11	-	64495922
2959377	0.031	0.000612	-3.53669	-0.4383	-1.3784	NM_001142800,FJ416331	chr6:64628403-64723207	NC_000006,11	-	64628403
2959403	0.0047	1.54e-05	-4.54148	2.8662	-3.24012	NM_001142800,FJ416331	chr6:64760482-65336138	NC_000006,11	-	64760482
2959506	0.000649	4.53e-07	-5.39334	6.07133	-4.60614	NM_001142800,FJ416331	chr6:65523273-65532827	NC_000006,11	-	65523273
2959522	0.00267	5.48e-06	-4.79997	3.80428	-3.83713	NM_001142800,FJ416331	chr6:65596590-65622636	NC_000006,11	-	65596590
2959557	0.00923	5.59e-05	-4.20728	1.70351	-2.69542	NM_001142800,FJ416331	chr6:65767466-65771704	NC_000006,11	-	65767466
2959581	0.00301	6.82e-06	-4.74603	3.60588	-3.19457	NM_001142800,FJ416331	chr6:65928398-66012884	NC_000006,11	-	65928398
2959596	0.00169	2.33e-06	-5.00766	4.58063	-4.28904	NM_001142801,NM_001142800,NM_198283,BX537914	chr6:66022822-66417108	NC_000006,11	-	66022822
2975014	0.00985	6.46e-05	-4.16855	1.57265	-1.78026	NM_001143676,NM_005627,NM_001143678,NM_001143677,FM205710	chr6:134490395-134639196	NC_000006,11	-	134490395
4012178	0.0145	0.000132	-3.97518	0.931921	-1.04927	NM_001144885,NM_001144886,NM_004143,NM_001144887,U65092	chrX:71521503-71539563	NC_000023,10	-	71521503
2723559	0.109	0.00759	-2.72419	-2.63917	-1.55589	NM_001144990	chr4:37245812-37454719	NC_000004,11	+	37245812
3842426	0.196	0.0248	-2.27807	-3.63924	-2.91586	NM_001145014	chr19:56270339-56274541	NC_000019,9	+	56270339
3328309	0.00938	5.88e-05	-4.19376	1.65772	-1.51334	NM_001145033	chr11:43964140-43965418	NC_000011,9	+	43964140
3367654	0.231	0.0344	-2.14487	-3.90695	-1.13543	NM_001145399	chr11:30410025-30410321	NC_000011,9	-	30410025
3454423	0.163	0.0171	-2.42473	-3.32781	-1.71866	NM_001145475	chr12:50754539-50790395	NC_000012,11	-	50754539
2882253	0.00552	2.05e-05	-4.46941	2.61053	-2.44366	NM_001146040,NM_000171,BC114947	chr5:151201638-151321522	NC_000005,9	-	151201638
3448670	0.00985	6.51e-05	-4.16687	1.56699	-1.37375	NM_001146221	chr12:27919598-27919732	NC_000012,11	-	27919598
3122489	0.00923	5.62e-05	-4.20563	1.69793	-1.04798	NM_001147,NM_001118887,NM_001118888,AF004327	chr8:6359110-6443003	NC_000008,10	-	6359110
2913277	0.078	0.00391	-2.95308	-2.06675	-1.08484	NM_001160133,NM_001160132,NM_019842,NM_001160130,NM_001160134,AF249278,AF202977,BC117359,BC143554,BC050689,AK299550,AK316070,AK299741	chr6:73331809-73905682	NC_000006,11	+	73331809
4020655	0.147	0.0139	-2.50267	-3.15532	-1.23377	NM_001163278,NM_014253,NM_001163279,AF100772	chrX:123480403-124194041	NC_000023,10	-	123480403
2862904	0.0269	0.000465	-3.6179	-0.193566	-1.6543	NM_001164443	chr5:74433681-74433823	NC_000005,9	-	74433681
4039130	0.104	0.0069	-2.7579	-2.55733	-1.57441	NM_001165037,NM_000810,L08485	chr15:27111567-27128704	NC_000015,9	+	27111567
2631703	0.142	0.013	-2.52865	-3.09675	-1.79012	NM_001167674,NM_001167675,NM_153184	chr3:86118028-86123558	NC_000003,11	+	86118028
2631556	0.0356	0.000803	-3.45556	-0.678512	-1.27748	NM_001167674,NM_001167675,NM_153184,NM_004705,BC105999	chr3:85008149-86117938	NC_000003,11	+	85008149
2513618	0.00422	1.29e-05	-4.58715	3.02954	-1.56397	NM_001172173,NM_024969	chr2:166539119-166539663	NC_000002,11	+	166539119
2513620	0.0107	7.53e-05	-4.12753	1.43494	-1.57098	NM_001172173,NM_024969	chr2:166540582-166541260	NC_000002,11	+	166540582
2513622	0.0036	9.61e-06	-4.66071	3.29485	-1.60943	NM_001172173,NM_024969	chr2:166542164-166544748	NC_000002,11	+	166542164
2513624	0.00923	5.66e-05	-4.20408	1.69268	-1.54655	NM_001172173,NM_024969	chr2:166544868-166545907	NC_000002,11	+	166544868
2513554	0.00212	3.48e-06	-4.91114	4.2174	-1.4641	NM_001172173,NM_024969,AB063300	chr2:166269099-166539065	NC_000002,11	+	166269099
2704763	0.045	0.00128	-3.31349	-1.08869	-1.07344	NM_001172779,NM_153353,NM_001172780,AK293661	chr3:169511273-169530751	NC_000003,11	-	169511273
2512790	5.13e-05	1.1e-08	-6.2249	9.46929	-2.69698	NM_001178015,NM_022058,NM_001178016,BC143714,AK293793,BC136269,AY376402,AB040457,AK294767,AK308529,AK309839	chr2:162412847-162844914	NC_000002,11	+	162412847
4024679	0.209	0.028	-2.22922	-3.73911	-1.4137	NM_001184749,NM_173078,NM_001184750	chrX:142710610-142711044	NC_000023,10	-	142710610
4024681	0.0371	0.000874	-3.42995	-0.753443	-1.1468	NM_001184749,NM_173078,NM_001184750	chrX:142711289-142712701	NC_000023,10	-	142711289
4024683	0.0361	0.000826	-3.44698	-0.703663	-2.3162	NM_001184749,NM_173078,NM_001184750	chrX:142714180-142714937	NC_000023,10	-	142714180
2449685	0.024	0.000367	-3.68667	0.016964	-1.50557	NM_001195215	chr1:197473881-197477138	NC_000001,10	-	197473881
2449689	0.064	0.00262	-3.086	-1.71672	-1.80288	NM_001195215	chr1:197477239-197477903	NC_000001,10	-	197477239
2449691	0.0406	0.00104	-3.37594	-0.910037	-1.36743	NM_001195215	chr1:197478081-197478716	NC_000001,10	-	197478081
2449693	0.0276	0.000487	-3.60426	-0.234976	-1.46845	NM_001195215,BC074735	chr1:197478767-197518504	NC_000001,10	-	197478767
3915479	0.00372	1.04e-05	-4.64197	3.22702	-1.08289	NM_001338,NR_024387,BC010536,AL049332	chr21:18885171-18967751	NC_000021,8	+	18885171
2480383	0.00447	1.41e-05	-4.56477	2.94938	-1.03839	NM_001430,BC051338	chr2:46523725-46613807	NC_000002,11	+	46523725
3367673	0.0223	0.000317	-3.72863	0.146877	-1.27344	NM_001584,NM_001145399,U57911	chr11:30431638-30616114	NC_000011,9	-	30431638
3722535	0.0709	0.0032	-3.01963	-1.8931	-1.22324	NM_001661,AB060692	chr17:41476347-41492798	NC_000017,10	+	41476347
3708938	0.00742	3.6e-05	-4.32297	2.0993	-1.50597	NM_001678,BC126175	chr17:7554263-7561071	NC_000017,10	+	7554263
3875179	0.105	0.00704	-2.75079	-2.57464	-1.20446	NM_001819,BC000375	chr20:5892117-5905983	NC_000020,10	+	5892117
3968512	0.0228	0.000331	-3.7161	0.107957	-1.12631	NM_001830,AB019432	chrX:10125037-10205692	NC_000023,10	+	10125037
3411721	0.275	0.0487	-1.99565	-4.1894	-1.08154	NM_001843,NM_175038,U07820	chr12:41086279-41466210	NC_000012,11	+	41086279
2705739	0.146	0.0137	-2.50916	-3.14074	-1.69043	NM_001859,BC013611	chr3:172321156-172321770	NC_000003,11	-	172321156
2438458	0.0718	0.00327	-3.01233	-1.91229	-1.75548	NM_001878,BC001109	chr1:156663921-156675914	NC_000001,10	-	156663921
2341083	0.00105	9.68e-07	-5.21651	5.38033	-1.38303	NM_001924,M60974	chr1:68111332-68179012	NC_000001,10	+	68111332
3758640	0.125	0.0101	-2.62244	-2.88096	-1.2688	NM_001932,NR_003562,U37707	chr17:41878177-41910537	NC_000017,10	-	41878177
3402874	0.0383	0.000927	-3.41218	-0.805184	-1.72409	NM_002075,AB209283,AK092246	chr12:6949375-6956814	NC_000012,11	+	6949375
3692694	0.252	0.0408	-2.07244	-4.04638	-1.73888	NM_002136,NM_031157	chr16:55753652-55758904	NC_000016,9	-	55753652
3201178	0.125	0.00998	-2.626	-2.87261	-2.01851	NM_002175,NM_021268,NM_021068,M28586,M11026,M27318	chr9:21165636-21166649	NC_000009,11	-	21165636
3201144	0.0513	0.00166	-3.23125	-1.31986	-1.91085	NM_002176,M28622	chr9:21077112-21077933	NC_000009,11	-	21077112
2503257	0.00682	3.09e-05	-4.36294	2.23772	-1.1254	NM_002193,BC030029	chr2:121089681-121109379	NC_000002,11	+	121089681
3402039	0.0241	0.00037	-3.68472	0.0109566	-2.31831	NM_002234,M83254	chr12:5153056-5209078	NC_000012,11	+	5153056
2769810	0.00323	7.82e-06	-4.71196	3.48126	-1.02647	NM_002253,AF035121	chr4:55944335-55992150	NC_000004,11	-	55944335
2590491	0.18	0.0208	-2.34737	-3.49425	-1.04762	NM_002500,D82347	chr2:182540845-182545350	NC_000002,11	-	182540845
3741350	0.0961	0.00597	-2.80833	-2.43327	-2.28956	NM_002551	chr17:3181008-3181240	NC_000017,10	-	3181008
2448336	0.107	0.00738	-2.73412	-2.61514	-1.41242	NM_002597,NM_022576,M33478	chr1:186412655-186430323	NC_000001,10	-	186412655
3461883	0.00501	1.72e-05	-4.51364	2.7671	-2.77992	NM_002849,NM_130846,D64053	chr12:71031862-71314598	NC_000012,11	-	71031862
3021377	0.0624	0.00249	-3.10199	-1.67375	-1.79117	NM_002851,M93426	chr7:121513196-121702086	NC_000007,13	+	121513196
3744958	0.171	0.0188	-2.38752	-3.40846	-1.52774	NM_002903,BC001720	chr17:9801035-9808684	NC_000017,10	-	9801035
2372781	0.0564	0.00202	-3.16927	-1.49101	-1.18181	NM_002922,AK093544	chr1:192503973-192549150	NC_000001,10	+	192503973
2804780	0.0866	0.00484	-2.88052	-2.2524	-2.3918	NM_003162,NR_033961,BC121073	chr5:28926944-28943143	NC_000005,9	+	28926944
3241123	0.0985	0.00627	-2.7915	-2.47488	-1.65543	NM_003174,NM_021738,AK302694	chr10:30986198-30986540	NC_000010,10	+	30986198
3014065	0.00772	3.83e-05	-4.30711	2.04461	-2.68468	NM_003182,NM_013996,NM_013997,NM_013998,U37529	chr7:97347184-97372966	NC_000007,13	+	97347184
3572517	0.0145	0.000132	-3.97459	0.930005	-1.65858	NM_003239,J03241	chr14:76424442-76449449	NC_000014,8	-	76424442
3589458	0.137	0.012	-2.55668	-3.03297	-1.14751	NM_003246,BC136469	chr15:39827654-39891114	NC_000015,9	+	39827654
3992747	0.0441	0.00123	-3.32624	-1.05242	-1.93166	NM_003413,AF028706	chrX:136568196-136659839	NC_000023,10	+	136568196
2434124	0.00327	8.07e-06	-4.70427	3.45321	-1.07566	NM_003528,BC005827	chr1:149855755-149858222	NC_000001,10	-	149855755
2947095	0.0132	0.000112	-4.01915	1.07574	-1.54815	NM_003535	chr6:27858093-27858620	NC_000006,11	-	27858093
2946319	0.0671	0.00287	-3.05514	-1.79912	-1.3619	NM_003539,BC128104	chr6:26188942-26189304	NC_000006,11	-	26188942
2947081	0.000472	2.82e-07	-5.50299	6.5059	-3.62807	NM_003546,BC069392	chr6:27840936-27842010	NC_000006,11	-	27840936
3686852	0.124	0.00993	-2.62764	-2.86879	-1.97297	NM_003561,BC106731	chr16:29059910-29081350	NC_000016,9	-	29059910
3727962	8.81e-05	2.36e-08	-6.05745	8.76741	-1.57478	NM_003647,AB209365	chr17:54812245-54959318	NC_000017,10	+	54812245
2679406	0.181	0.0213	-2.33973	-3.51041	-1.00767	NM_003716,NM_183394,NM_183393,AF458662	chr3:62384025-62861081	NC_000003,11	-	62384025
2717676	0.0598	0.00228	-3.13097	-1.59543	-1.70453	NM_003875,AK300787	chr4:8171397-8176726	NC_000004,11	+	8171397
3929325	0.000361	1.83e-07	-5.60118	6.89879	-1.03089	NM_003895,NM_203446,NM_001160302,NM_001160306,AF009039	chr21:34001073-34100233	NC_000021,8	-	34001073
4000704	0.00863	4.85e-05	-4.24486	1.83126	-1.10085	NM_003916,AF251295,NR_027408,AK295685	chrX:15843931-15913296	NC_000023,10	-	15843931
3530585	0.073	0.00341	-2.99906	-1.9471	-1.8402	NM_004052,AF002697	chr14:28598810-28796167	NC_000014,8	+	28598810
2994835	0.00543	1.98e-05	-4.4773	2.63837	-1.91149	NM_004067,NM_001039936,U28926,AK294271,BC112155,AK293959,AK294032,EU732760,EU732762,EU732758,EU732754,EU732766,AK316030,EU732756,EU732757,EU732752,EU732755,EU732764,AK301235,AK294216,EU732753,EU732765,EU732751,EU732750,EU732759,EU732761,EU732763,AK026415,AK124021,AK126784	chr7:29186200-29553943	NC_000007,13	+	29186200
3039247	0.0198	0.000249	-3.79731	0.361865	-2.74494	NM_004080,NM_145695,AK304719,BC105005,BC143632,AK295668	chr7:14132706-14942614	NC_000007,13	-	14132706
3223928	0.00128	1.44e-06	-5.12342	5.02163	-1.4166	NM_004099,NM_198194,AK304449	chr9:124101286-124132529	NC_000009,11	-	124101286
3332131	0.00143	1.71e-06	-5.08153	4.8614	-2.18409	NM_004177,NM_001178040,BX538158	chr11:59480939-59573349	NC_000011,9	+	59480939
3394356	0.00416	1.26e-05	-4.59338	3.05193	-1.64384	NM_004205,NM_171997,BC041366,BC002955,BC002854,AF440755,AK292255,AK301805,AF079564,AK309582	chr11:119225925-119252411	NC_000011,9	-	119225925
3323491	0.0629	0.00254	-3.09608	-1.68965	-1.32913	NM_004211,AF085412	chr11:20545249-20680818	NC_000011,9	+	20545249
3190242	0.00837	4.53e-05	-4.26284	1.89266	-1.14393	NM_004408,NM_001005336,L07807,BC063850,BC050279,AK296326,AK316235,AK295101,AB209124,AK096629,AK127038,AF035321	chr9:130965659-131017513	NC_000009,11	+	130965659
3013565	0.0554	0.00193	-3.18345	-1.4521	-1.56145	NM_004411,NM_001135556,NM_001135557,AF063228	chr7:95350698-95727736	NC_000007,13	+	95350698
2893794	0.0968	0.00605	-2.80371	-2.44472	-1.593	NM_004415,NM_001008844,M77830	chr6:7541870-7587036	NC_000006,11	+	7541870
3445908	0.0222	0.000312	-3.73348	0.161961	-1.06143	NM_004447,BC030010	chr12:15773100-15942322	NC_000012,11	-	15773100
3049333	0.102	0.00668	-2.76934	-2.52935	-1.09381	NM_004623,BT006817	chr7:46039223-46050391	NC_000007,13	-	46039223
2417362	0.0589	0.00221	-3.13995	-1.57103	-1.06459	NM_004675,AK096393	chr1:68476243-68532930	NC_000001,10	-	68476243
4035162	0.0219	0.000305	-3.74039	0.183474	-2.65724	NM_004679,NM_181880,AF000979,BC056508,BC104154	chrY:16073566-16107316	NC_000024,9	-	16073566
2656146	0.00193	2.96e-06	-4.95023	4.36401	-1.29741	NM_004721,AB001872	chr3:185000749-185206881	NC_000003,11	+	185000749
3803120	0.00612	2.52e-05	-4.41604	2.42292	-1.53606	NM_004775,AF097159,AF038664,BC069642,AF069054,AB024742,BC074835,BC074884,BC069620	chr18:29202229-29266144	NC_000018,9	-	29202229
3484895	0.0656	0.00274	-3.07074	-1.75754	-1.23032	NM_004795,AB005142	chr13:33552841-33644545	NC_000013,10	+	33552841
3540074	0.0446	0.00125	-3.31921	-1.07243	-1.64298	NM_004857	chr14:64938191-64938438	NC_000014,8	+	64938191
3540076	0.00455	1.46e-05	-4.55549	2.9162	-1.71942	NM_004857	chr14:64939005-64940143	NC_000014,8	+	64939005
2882771	0.148	0.0141	-2.49762	-3.16665	-1.06602	NM_004882,AF098297,BC046098,AK292389,U03644,BC015040,BC021175	chr5:153939291-153952784	NC_000005,9	-	153939291
2850676	0.133	0.0113	-2.58035	-2.97864	-1.7333	NM_004934,NM_001167667,BC031051	chr5:19473080-19988319	NC_000005,9	-	19473080
3177880	0.00686	3.13e-05	-4.35934	2.22521	-1.2278	NM_004938,AK295119	chr9:89870338-90323993	NC_000009,11	+	89870338
2622970	0.00263	5.32e-06	-4.80721	3.83099	-1.63752	NM_004947,AY254099	chr3:50712302-51421623	NC_000003,11	+	50712302
2675570	1.53e-05	1.92e-09	-6.59842	11.0619	-4.93789	NM_004947,AY254099	chr3:50927457-50927512	NC_000003,11	+	50927457
3802980	0.0341	0.000735	-3.48206	-0.600532	-1.50175	NM_004949,NM_024422,BC063291	chr18:28645406-28682377	NC_000018,9	-	28645406
3039177	0.115	0.00854	-2.68209	-2.74017	-1.06619	NM_004956,NM_001163147,NM_001163148,NM_001163149,NM_001163150,NM_001163151,NM_001163152,BC098403,BC106762,BC106763,AK294755,AK294572,U17163,AK299693,AK293802,AK316007,X87175,BC045776,AK309190,AK311089	chr7:13931678-14039112	NC_000007,13	-	13931678
2914150	0.115	0.00855	-2.68165	-2.74121	-1.09202	NM_004999	chr6:76626434-76629253	NC_000006,11	+	76626434
3223646	0.0175	0.000194	-3.86869	0.588356	-1.1861	NM_005047,BC014478	chr9:123577794-123605253	NC_000009,11	-	123577794
2824315	0.00173	2.4e-06	-5.00019	4.55238	-1.08852	NM_005089,BC113454,BC104811	chr5:112227226-112228776	NC_000005,9	+	112227226
3258713	0.047	0.0014	-3.28624	-1.16579	-1.77259	NM_005097,BC022500	chr10:95514151-95560002	NC_000010,10	+	95514151
3532585	0.204	0.0268	-2.24738	-3.70222	-1.00894	NM_005243,NM_001163285,NM_001163287,BC000527,CR456490,U35622,FJ573259	chr14:36345266-36350871	NC_000014,8	+	36345266
3530655	0.0428	0.00116	-3.34309	-1.00432	-2.32389	NM_005249,BC050072,NR_026732,NR_026731	chr14:29234449-29262375	NC_000014,8	+	29234449
3544525	0.0605	0.00233	-3.12415	-1.61392	-1.2013	NM_005252,BC004490	chr14:75745545-75748911	NC_000014,8	+	75745545
3506644	0.244	0.0384	-2.09737	-3.9989	-1.07813	NM_005288	chr13:27329991-27330861	NC_000013,10	-	27329991
3982534	0.0298	0.000564	-3.56105	-0.365334	-1.879	NM_005296,BC095538	chrX:78003248-78019181	NC_000023,10	+	78003248
2902707	0.0321	0.000657	-3.51584	-0.50043	-1.09202	NM_005345,AK298056,AK295398	chr6:31782600-31785710	NC_000006,11	+	31782600
3090436	0.103	0.00677	-2.76454	-2.5411	-1.74312	NM_005382,NM_001105541,BC096757,AK296186	chr8:24770549-24815488	NC_000008,10	+	24770549
2667024	0.0684	0.00299	-3.04251	-1.83263	-2.58803	NM_005442,BC037568	chr3:27681135-27766336	NC_000003,11	-	27681135
3217242	0.0819	0.00432	-2.91974	-2.15254	-1.13719	NM_005458,AF056085	chr9:101050393-101471526	NC_000009,11	-	101050393
3344142	0.0808	0.0042	-2.92877	-2.12938	-1.34195	NM_005467,BC096316	chr11:89851558-89926061	NC_000011,9	+	89851558
3488562	0.0102	6.94e-05	-4.1494	1.50826	-3.36769	NM_005513	chr13:46929483-46930799	NC_000013,10	+	46929483
2865390	0.0594	0.00225	-3.13497	-1.58457	-1.63692	NM_005711,BX648583	chr5:83213159-83680749	NC_000005,9	-	83213159
3012381	0.00306	7.08e-06	-4.73688	3.57236	-1.16509	NM_005751,NM_147185,AJ131693	chr7:91531924-91739972	NC_000007,13	+	91531924
2591367	0.106	0.00729	-2.73869	-2.60406	-1.04287	NM_005795,L76380	chr2:188207651-188313112	NC_000002,11	-	188207651
2941632	0.0263	0.000441	-3.6336	-0.145765	-2.34322	NM_005906,BC039825	chr6:10762891-10838782	NC_000006,11	-	10762891
3810749	0.162	0.017	-2.42617	-3.32468	-1.87566	NM_005912,BC101802	chr18:58038100-58039558	NC_000018,9	-	58038100
2435858	0.0684	0.00299	-3.04221	-1.83344	-1.9334	NM_005988,NM_001017418,NM_006945,NM_001024209,NM_001014450,BC096108,BC058018	chr1:153028598-153029978	NC_000001,10	-	153028598
3609004	0.0481	0.00146	-3.27232	-1.20498	-1.40646	NM_006011,AY358091	chr15:93009828-93011958	NC_000015,9	+	93009828
3608952	0.0689	0.00304	-3.03674	-1.84792	-1.06183	NM_006011,BC096202	chr15:92932400-93114281	NC_000015,9	+	92932400
2766260	0.145	0.0136	-2.5103	-3.13816	-1.56066	NM_006068	chr4:38826985-38827459	NC_000004,11	-	38826985
3445028	8.27e-05	1.92e-08	-6.10247	8.95532	-1.288	NM_006143,AK096388	chr12:12813825-12849111	NC_000012,11	-	12813825
3128271	0.246	0.0388	-2.09333	-4.00661	-1.54407	NM_006158,BC039237,AK296186	chr8:24808492-24814245	NC_000008,10	-	24808492
2876597	0.00229	4.18e-06	-4.86638	4.05039	-3.64081	NM_006161,BC028226	chr5:134869972-134871767	NC_000005,9	-	134869972
3724197	0.00163	2.21e-06	-5.02063	4.62975	-1.22124	NM_006178,NR_033799,AF135168	chr17:44643462-44834826	NC_000017,10	+	44643462
3062738	0.0821	0.00434	-2.91813	-2.15666	-1.39598	NM_006188,NM_001097622,BC113704	chr7:97605360-97643389	NC_000007,13	-	97605360
3150579	0.0779	0.0039	-2.95411	-2.06408	-1.06806	NM_006209,NM_001130863,NM_001040092,L35594	chr8:120569329-120692598	NC_000008,10	-	120569329
2747314	0.097	0.00609	-2.80163	-2.44987	-2.17851	NM_006439,AF262032	chr4:151503094-151506349	NC_000004,11	+	151503094
3537546	0.039	0.000963	-3.4004	-0.839378	-1.05914	NM_006544	chr14:57671897-57674808	NC_000014,8	+	57671897
3566302	0.0374	0.000887	-3.42571	-0.76581	-1.08968	NM_006544	chr14:57669195-57669604	NC_000014,8	-	57669195
3041409	0.00504	1.74e-05	-4.51011	2.75457	-1.65122	NM_006547,AF117108,AK127742	chr7:23349834-23510004	NC_000007,13	-	23349834
2672821	0.00975	6.33e-05	-4.17397	1.5909	-1.81554	NM_006574,AF461089	chr3:47603737-47622272	NC_000003,11	-	47603737
2512752	0.00234	4.29e-06	-4.86019	4.02738	-4.12021	NM_006593,BC104844	chr2:162271078-162282381	NC_000002,11	+	162271078
3401655	0.237	0.0361	-2.12384	-3.94789	-1.47681	NM_006597	chr12:4206736-4208930	NC_000012,11	+	4206736
2607568	0.171	0.0188	-2.38709	-3.40939	-1.58598	NM_006614,AF002246	chr3:238168-451092	NC_000003,11	+	238168
3178679	0.0264	0.000447	-3.62969	-0.157672	-1.1954	NM_006705,BC019325	chr9:92219928-92221588	NC_000009,11	+	92219928
2516953	0.237	0.0361	-2.12408	-3.94742	-1.47388	NM_006898,BC005124	chr2:177028805-177037826	NC_000002,11	+	177028805
2442008	0.0253	0.000405	-3.65824	-0.0704228	-1.59233	NM_006917,NR_033824,BC012063	chr1:165370159-165414435	NC_000001,10	-	165370159
3960685	0.00219	3.71e-06	-4.89512	4.15752	-1.62367	NM_007068,AK292617	chr22:38914954-38966189	NC_000022,10	-	38914954
3564620	0.277	0.0493	-1.99021	-4.19936	-1.00861	NM_007361,AK291652	chr14:52471099-52536557	NC_000014,8	-	52471099
2829905	0.0042	1.27e-05	-4.58972	3.03878	-3.36615	NM_012159,BC106753	chr5:135265846-135287256	NC_000005,9	+	135265846
3986621	0.0879	0.00497	-2.87151	-2.2752	-2.81798	NM_012216,NM_052817	chrX:107171277-107171479	NC_000023,10	+	107171277
3763270	0.00342	8.89e-06	-4.68006	3.36508	-1.41496	NM_012329,AY424289	chr17:53469983-53508931	NC_000017,10	-	53469983
2850071	0.00982	6.42e-05	-4.17045	1.57904	-1.60302	NM_012334,BC150285	chr5:16625463-17041175	NC_000005,9	-	16625463
2477438	0.0491	0.00152	-3.2594	-1.24124	-1.21158	NM_012413,BC047756	chr2:37569990-37643216	NC_000002,11	+	37569990
3243674	0.0232	0.000341	-3.70751	0.0813543	-3.32487	NM_012425,NM_152724,BC005993,BC015644,BC008691,AK292911,L12535,AK225681,BC107898	chr10:43221261-43232846	NC_000010,10	+	43221261
2750753	0.0127	0.000104	-4.03991	1.14403	-2.43369	NM_012464,U91963	chr4:166791034-167063863	NC_000004,11	+	166791034
4018327	0.0435	0.0012	-3.33404	-1.03019	-1.12742	NM_012471,AF054568	chrX:111017542-111408325	NC_000023,10	-	111017542
3318989	0.0857	0.00474	-2.88796	-2.23355	-1.00642	NM_013250,AF056618	chr11:6947639-7022232	NC_000011,9	+	6947639
3429406	0.000664	4.73e-07	-5.38344	6.03232	-1.15604	NM_013320,AF117210	chr12:104458339-104500295	NC_000012,11	+	104458339
2485406	0.0032	7.67e-06	-4.71702	3.49971	-1.24005	NM_014181,BC036082	chr2:64681250-64688726	NC_000002,11	+	64681250
3784344	0.0191	0.000233	-3.81679	0.423356	-1.06441	NM_014268,NM_001143826,NM_001143827,NR_026570,BC007318	chr18:32557011-32724103	NC_000018,9	+	32557011
2742935	0.000406	2.18e-07	-5.56114	6.73816	-1.28659	NM_014278,BC040560	chr4:128703322-128756472	NC_000004,11	+	128703322
3345940	0.146	0.0138	-2.50695	-3.1457	-1.04234	NM_014361,NM_175566,BC144186	chr11:98891670-100341625	NC_000011,9	+	98891670
2991150	0.0298	0.000564	-3.56119	-0.364908	-1.03713	NM_014399,AF100759	chr7:16793149-16824259	NC_000007,13	+	16793149
3059226	0.0136	0.000118	-4.0065	1.03426	-1.48135	NM_014510,NM_033026,BC001304	chr7:82449794-82542503	NC_000007,13	-	82449794
2348514	0.0227	0.000328	-3.71904	0.117076	-2.75193	NM_014839,NM_001166252,AF541281	chr1:99729368-99775136	NC_000001,10	+	99729368
3469597	0.00863	4.84e-05	-4.24532	1.83284	-1.03274	NM_014840,BC152462	chr12:106457125-106533811	NC_000012,11	-	106457125
2584787	0.00559	2.09e-05	-4.46358	2.58996	-1.14185	NM_014900,AK294937,NR_033309	chr2:165509888-165698862	NC_000002,11	-	165509888
3168990	0.0221	0.000308	-3.73672	0.17205	-1.40467	NM_014907,AB023184	chr9:37650795-37746901	NC_000009,11	+	37650795
3300242	0.00538	1.95e-05	-4.48231	2.6561	-1.22422	NM_014912,NM_001178137,BC036444	chr10:93808276-94050844	NC_000010,10	-	93808276
2703836	0.0811	0.00423	-2.92672	-2.13465	-1.17396	NM_014926,AK290024	chr3:164903988-165017884	NC_000003,11	-	164903988
2466822	0.127	0.0103	-2.61278	-2.90349	-1.09626	NM_015025,BC137272	chr2:1776936-2351512	NC_000002,11	-	1776936
2764192	0.0499	0.00157	-3.24876	-1.27102	-1.07693	NM_015187,BC060867,AK289687,AK300219,AK123293,BC029422,BC041046,CR591434	chr4:25722248-25865344	NC_000004,11	-	25722248
2346689	0.0221	0.000307	-3.73774	0.175231	-1.18758	NM_015237,AK302496	chr1:92632515-92650280	NC_000001,10	+	92632515
2874920	0.00106	9.93e-07	-5.21059	5.35741	-1.17274	NM_015256,NM_001009185,AF099740	chr5:130854094-131347881	NC_000005,9	-	130854094
3352503	0.00588	2.32e-05	-4.43736	2.49768	-1.00433	NM_015313,NM_001198665,AF180681	chr11:120206672-120391096	NC_000011,9	+	120206672
2731636	0.0336	0.000712	-3.4919	-0.571443	-1.46505	NM_015393,AY358777	chr4:75808596-75975322	NC_000004,11	+	75808596
2390218	0.068	0.00296	-3.04567	-1.82426	-2.15584	NM_015431	chr1:248041590-248044152	NC_000001,10	+	248041590
3020192	0.00931	5.77e-05	-4.19866	1.6743	-1.74464	NM_015641,NM_152829,AF245356	chr7:115850575-115956564	NC_000007,13	+	115850575
3103724	0.0736	0.00347	-2.99271	-1.96373	-1.31757	NM_015886	chr8:75765582-75767262	NC_000008,10	+	75765582
2338625	0.00023	9.05e-08	-5.76012	7.54196	-2.20153	NM_015888,BC011621	chr1:60280533-60342198	NC_000001,10	+	60280533
2686602	0.0467	0.00137	-3.29112	-1.15203	-2.31506	NM_016247,AF173155	chr3:100943524-101039428	NC_000003,11	-	100943524
2616596	0.0248	0.000392	-3.66742	-0.0422626	-1.46033	NM_016300,NM_001025068,NM_001025069,NM_198399,NR_029824,BC051828,AK294484,BC036399,BC041385,BC066651,BC031106,AK289868,AF112220,AK289649,BC017805,AK057559,AK093648,AK091377,AL133109,BX537647	chr3:35594617-35836024	NC_000003,11	+	35594617
4015280	0.207	0.0276	-2.23572	-3.72594	-3.14387	NM_016396,AK291230	chrX:99405213-99405989	NC_000023,10	-	99405213
3404496	0.0746	0.00359	-2.98194	-1.99182	-1.1041	NM_016523,AF175206,AF175207,BC098354,AF267244,BC098257,BC098166,AF267245,BC096734,AJ305370	chr12:9980077-9997604	NC_000012,11	+	9980077
2707045	0.0271	0.00047	-3.61506	-0.202206	-2.62854	NM_016559,BC036183	chr3:179517870-179769931	NC_000003,11	-	179517870
3389976	0.00029	1.31e-07	-5.67725	7.20553	-1.0932	NM_017515,AK128062	chr11:107627830-107799009	NC_000011,9	-	107627830
3214227	0.0348	0.000762	-3.47134	-0.632139	-1.42299	NM_017594,BC008065	chr9:93372122-93405128	NC_000009,11	-	93372122
2450501	0.0153	0.000147	-3.94538	0.835116	-1.19573	NM_017596,BC137281	chr1:200938529-200992802	NC_000001,10	-	200938529
3200033	0.191	0.0236	-2.29818	-3.59756	-1.81661	NM_017637	chr9:16410472-16411389	NC_000009,11	-	16410472
2830159	0.008	4.15e-05	-4.28575	1.97116	-1.40653	NM_017704,AF025354	chr5:136193317-136194034	NC_000005,9	+	136193317
2348569	0.0575	0.00211	-3.15582	-1.52781	-1.25009	NM_017734,AF262379	chr1:100111451-100164181	NC_000001,10	+	100111451
3537557	0.0215	0.000295	-3.74981	0.212853	-1.0959	NM_018229,NR_026895,NM_006544,AK303999	chr14:57735383-57757686	NC_000014,8	+	57735383
3182984	0.0118	9.07e-05	-4.07751	1.26832	-1.0984	NM_018376,BC017914,NR_024011	chr9:107526436-107553504	NC_000009,11	+	107526436
3889833	0.153	0.015	-2.4736	-3.22021	-1.14751	NM_018431,AF132732	chr20:53092176-53267707	NC_000020,10	+	53092176
3766716	0.00389	1.11e-05	-4.62437	3.16347	-1.09821	NM_018469,BC040521	chr17:62223301-62340653	NC_000017,10	-	62223301
3726618	0.00504	1.75e-05	-4.50986	2.75369	-1.97993	NM_018896,NM_198377,NM_198385,NM_198396,NM_198380,NM_198383,NM_198384,NM_198386,NM_198382,NM_198379,NM_198378,NM_198387,NM_198388,NM_198376,NM_198397,AF134986,BC110995,AF227750,DQ494465,DQ494470,AF126966,AF126965,AF227745,AF227748,AF227749,AF190860,DQ494460,DQ494461,DQ494462,DQ494464,DQ494469,DQ494471,DQ494474,DQ494475,DQ494479,AF227744,AF227746,AF227747,AF227751,DQ494457,DQ494458,DQ494459,DQ4944…	chr17:48638391-48704835	NC_000017,10	+	48638391
2913442	0.000931	7.87e-07	-5.2652	5.56935	-4.512	NM_019842,NM_001160130,NM_001160132,NM_001160133,NM_001160134	chr6:73906270-73906642	NC_000006,11	+	73906270
2913444	0.0483	0.00147	-3.2694	-1.2132	-1.56001	NM_019842,NM_001160130,NM_001160132,NM_001160133,NM_001160134	chr6:73907494-73908569	NC_000006,11	+	73907494
2791894	0.000241	9.93e-08	-5.73919	7.45678	-3.72754	NM_020116,NM_001128427,NM_001128428,BC036502	chr4:162305049-163085176	NC_000004,11	-	162305049
3588933	0.0844	0.00461	-2.89754	-2.20921	-1.08043	NM_020143,AF349314	chr15:37546087-37546262	NC_000015,9	+	37546087
3446919	0.0176	0.000196	-3.86561	0.578525	-1.14885	NM_020297,NM_005691,NM_020298,BC033804	chr12:21949846-22094326	NC_000012,11	-	21949846
3867842	3.35e-05	5.67e-09	-6.36744	10.0729	-3.65774	NM_020309,BC059379	chr19:49932667-49944784	NC_000019,9	-	49932667
2368590	0.0669	0.00286	-3.0568	-1.79471	-1.28894	NM_020318,NM_021936,BC152552	chr1:176432307-176814727	NC_000001,10	+	176432307
3528013	0.00949	6.04e-05	-4.18652	1.63327	-2.79439	NM_020366,AF260257	chr14:21722648-21821645	NC_000014,8	+	21722648
3441542	0.00867	4.9e-05	-4.2422	1.8222	-2.29968	NM_020373,FJ384095	chr12:5605617-6055398	NC_000012,11	-	5605617
3401781	0.0147	0.000137	-3.9642	0.896196	-1.72895	NM_020375	chr12:4465086-4465649	NC_000012,11	+	4465086
3401784	0.032	0.000651	-3.51854	-0.492419	-1.96097	NM_020375	chr12:4466933-4467274	NC_000012,11	+	4466933
3401786	0.0139	0.000124	-3.99219	0.987432	-2.13869	NM_020375	chr12:4467780-4469189	NC_000012,11	+	4467780
3401756	0.0208	0.000277	-3.76747	0.268109	-1.90018	NM_020375,AY425618	chr12:4430305-4464453	NC_000012,11	+	4430305
3755510	0.0586	0.0022	-3.14267	-1.56364	-1.07049	NM_020405,AF378753	chr17:37219566-37309613	NC_000017,10	-	37219566
3078818	0.0298	0.000563	-3.56142	-0.364227	-1.37284	NM_020445,NM_001040135,AF023453	chr7:149583238-149728604	NC_000007,13	-	149583238
2324820	0.0346	0.000757	-3.47354	-0.625641	-1.17988	NM_020526,NM_001006943,BC072417	chr1:22879493-22930087	NC_000001,10	+	22879493
3353640	0.00985	6.49e-05	-4.16769	1.56976	-1.52033	NM_020716,AK127457	chr11:123229145-123498475	NC_000011,9	+	123229145
3540862	0.00113	1.13e-06	-5.18105	5.24326	-1.1486	NM_020806,NM_001024218,AF272663	chr14:66974125-67648515	NC_000014,8	+	66974125
2513925	0.0461	0.00134	-3.29974	-1.12765	-1.0938	NM_020981,AF117222	chr2:168605711-168728098	NC_000002,11	+	168605711
2513471	0.0184	0.000215	-3.83876	0.49302	-1.65515	NM_021007,NM_001040142,NM_001040143,AB208888,NM_001081676,NM_001081677	chr2:166095965-166249232	NC_000002,11	+	166095965
2796995	0.00567	2.15e-05	-4.45698	2.5667	-1.36307	NM_021069,NM_001145671,NM_001145673,NM_003603,NM_001145670,NM_001145672,NM_001145674,NM_001145675,BC011883,AK293400,AF049884,AK296461,AK304653,AK295742,AK056628,AK056758,BC035329,AK000782,AK094603,AK022383,CR625998,BC122526	chr4:186491447-186877522	NC_000004,11	-	186491447
3000342	0.00771	3.8e-05	-4.30884	2.05057	-1.30555	NM_021116,AF086306	chr7:45550673-45765533	NC_000007,13	+	45550673
3677350	0.124	0.00989	-2.62908	-2.86542	-1.28195	NM_021195,BC008934	chr16:3064722-3070052	NC_000016,9	-	3064722
3566176	0.00129	1.47e-06	-5.11769	4.99966	-3.50984	NM_021728,NM_172337,BC032579	chr14:57267427-57313277	NC_000014,8	-	57267427
2706152	0.0503	0.0016	-3.24338	-1.28606	-2.60344	NM_021988,NM_199144,NM_001032288,BC000468,BT007382	chr3:175412946-175436456	NC_000003,11	-	175412946
3726569	0.00436	1.36e-05	-4.57379	2.98167	-1.09891	NM_022827,AK125807	chr17:48623667-48633741	NC_000017,10	+	48623667
2469769	0.104	0.00696	-2.75491	-2.56461	-1.54189	NM_022831,BC043142	chr2:11448151-11449067	NC_000002,11	+	11448151
3484497	0.0118	9.07e-05	-4.07751	1.26834	-1.35527	NM_023037,AK298021	chr13:32605296-32870794	NC_000013,10	+	32605296
3572869	0.0123	9.87e-05	-4.05445	1.19199	-1.18314	NM_024496,BC108292	chr14:77490900-77512958	NC_000014,8	-	77490900
2783886	0.184	0.0219	-2.32824	-3.53466	-1.29334	NM_024574,BC019351	chr4:121927482-121993701	NC_000004,11	-	121927482
3543619	5.58e-06	5.03e-10	-6.88024	12.2853	-1.72718	NM_024644,AK025455	chr14:73899396-73960096	NC_000014,8	+	73899396
3132616	0.0446	0.00126	-3.31901	-1.07299	-1.51609	NM_024645,NM_001135731,BC019598	chr8:40386271-40755343	NC_000008,10	-	40386271
2475407	0.0119	9.24e-05	-4.07244	1.25151	-1.10341	NM_024692,AK291595	chr2:29320533-29409885	NC_000002,11	+	29320533
2665720	0.177	0.0202	-2.36051	-3.46631	-1.12833	NM_024697,BC007212	chr3:21433600-22414005	NC_000003,11	-	21433600
3104013	0.000976	8.55e-07	-5.24557	5.49303	-2.91219	NM_024721,AB083343	chr8:77593484-77779516	NC_000008,10	+	77593484
2379384	0.0016	2.14e-06	-5.02785	4.65712	-2.9343	NM_024749,NM_001136474,NM_001136475	chr1:213164420-213164927	NC_000001,10	+	213164420
2379314	0.0022	3.85e-06	-4.8866	4.12571	-1.52045	NM_024749,NM_001136474,NM_001136475,BC051856,AY834202,AK290973,BC053836,BC028194,AK302675	chr1:213080654-213164251	NC_000001,10	+	213080654
2453365	0.0089	5.13e-05	-4.23008	1.78094	-1.85266	NM_025179	chr1:208195613-208197791	NC_000001,10	-	208195613
2453370	0.00842	4.58e-05	-4.26022	1.88374	-1.81654	NM_025179,BC132676	chr1:208200207-208417626	NC_000001,10	-	208200207
3730439	0.0381	0.000916	-3.41593	-0.794291	-1.11363	NM_025185,AK021886	chr17:61043841-61505055	NC_000017,10	+	61043841
2780388	0.0422	0.00113	-3.35133	-0.980743	-1.77663	NM_025212,AK127778	chr4:105389463-105416041	NC_000004,11	-	105389463
3947952	0.014	0.000126	-3.98868	0.975978	-1.16042	NM_025225,BC065195	chr22:44319619-44344222	NC_000022,10	+	44319619
3406329	0.0255	0.000412	-3.65334	-0.0854433	-1.74714	NM_030667,NM_002848,NM_030671,NM_030670,NM_030669,NM_030668,BC126201	chr12:15475309-15755109	NC_000012,11	+	15475309
3452231	0.000744	5.84e-07	-5.33476	5.84105	-1.78808	NM_030674,NM_001077484,BX647547	chr12:46576853-46666123	NC_000012,11	-	46576853
2900762	0.0104	7.15e-05	-4.14139	1.48137	-2.29752	NM_030905,BC108897,BC108898,BC069121,BC108896,BC108899,AJ459862	chr6:29127512-29141536	NC_000006,11	+	29127512
3260985	0.00645	2.8e-05	-4.38817	2.32552	-1.39398	NM_030971,BC000124,AK299405,AK093011,AK091504	chr10:102790764-102800995	NC_000010,10	+	102790764
3468888	0.217	0.0302	-2.19832	-3.80128	-1.02615	NM_031302,BC022343	chr12:104382499-104457951	NC_000012,11	-	104382499
3404636	0.00112	1.11e-06	-5.18496	5.25836	-1.03106	NM_031412,BX648781	chr12:10365077-10375715	NC_000012,11	+	10365077
3756750	0.000335	1.61e-07	-5.63037	7.01627	-2.31339	NM_031854,NM_033062,BC004180,BC127252,NM_031960,AJ406940	chr17:39279343-39280469	NC_000017,10	-	39279343
3790982	0.0361	0.00083	-3.44573	-0.70733	-1.05667	NM_031891,AK290190	chr18:59000686-59223006	NC_000018,9	+	59000686
3286772	0.085	0.00468	-2.89264	-2.22168	-1.58533	NM_032023,BC032593,AB209446	chr10:45465583-45465863	NC_000010,10	-	45465583
2819779	0.249	0.0399	-2.08171	-4.02878	-1.16906	NM_032119,NR_003149,AF435925	chr5:89854393-90460232	NC_000005,9	+	89854393
3248532	0.00213	3.5e-06	-4.90924	4.21031	-1.28675	NM_032199,BC015120	chr10:63657026-63922560	NC_000010,10	+	63657026
2924851	0.181	0.0213	-2.33924	-3.51146	-1.85458	NM_032784,AF251057	chr6:127412530-127518910	NC_000006,11	+	127412530
2491822	0.147	0.0141	-2.49922	-3.16305	-1.49521	NM_032827	chr2:86017868-86018506	NC_000002,11	+	86017868
3185976	0.0048	1.59e-05	-4.5345	2.84133	-1.32293	NM_032888,NR_030255,AY149237	chr9:116900595-117074780	NC_000009,11	+	116900595
3059207	0.0233	0.000346	-3.70407	0.0706982	-1.36872	NM_033026	chr7:82384609-82385342	NC_000007,13	-	82384609
3059335	0.00852	4.71e-05	-4.25277	1.85826	-1.61961	NM_033026,NM_014510	chr7:82747417-82792320	NC_000007,13	-	82747417
3059258	0.0153	0.000146	-3.94686	0.839918	-1.53499	NM_033026,NM_014510,BX649041	chr7:82543433-82581171	NC_000007,13	-	82543433
2594987	0.11	0.0078	-2.71456	-2.66239	-1.1536	NM_033066,AF316032,AB053302,AK300622,AK298589,BC132785,AK298947,BC144206,AB053303,BX647162,AK131208,AB053304,BX648531	chr2:202509620-202564418	NC_000002,11	-	202509620
3206317	0.195	0.0246	-2.28097	-3.63325	-1.69965	NM_033160,NR_027861,AK292150,BC137089,NR_003528	chr9:41561009-41704620	NC_000009,11	-	41561009
3145801	0.0327	0.000679	-3.50607	-0.529457	-1.71349	NM_033512,BC045630	chr8:98278406-98290152	NC_000008,10	-	98278406
4051114	0.128	0.0105	-2.60564	-2.92009	-1.00546	NM_033655,AF333769	NM_033655		---	0
3171841	0.0186	0.000221	-3.83121	0.469056	-1.66929	NM_033655,AF333769,BX538190,AK094831	chr9:40322668-40341116	NC_000009,11	+	40322668
3470825	0.00899	5.31e-05	-4.22113	1.75049	-1.09887	NM_052845	chr12:109991545-109992039	NC_000012,11	-	109991545
3113180	0.0163	0.000164	-3.91525	0.737756	-2.45645	NM_052886,AY007723	chr8:120220380-120281889	NC_000008,10	+	120220380
3436666	0.0372	0.000878	-3.42849	-0.757696	-1.73523	NM_052907,AB058689	chr12:125802136-126072918	NC_000012,11	+	125802136
3436744	0.0556	0.00195	-3.18049	-1.46024	-1.40164	NM_052907,AK093097	chr12:126107042-126146914	NC_000012,11	+	126107042
2709606	0.0566	0.00204	-3.16571	-1.50075	-1.63342	NM_052969,BC012328	chr3:186828487-186898676	NC_000003,11	-	186828487
3564250	0.0037	1.02e-05	-4.64525	3.23889	-1.8196	NM_052978,NM_015163,BC063872	chr14:51413156-51586743	NC_000014,8	-	51413156
3750723	0.0106	7.4e-05	-4.13242	1.45133	-1.87578	NM_054035,NM_005148,AF028789	chr17:26873729-26879661	NC_000017,10	-	26873729
3733047	0.131	0.011	-2.59133	-2.95329	-2.73112	NM_080282,AY028900	chr17:67144191-67146575	NC_000017,10	+	67144191
3877265	0.0198	0.000248	-3.7985	0.365625	-1.13249	NM_080676,AK131348	chr20:13976141-14876227	NC_000020,10	+	13976141
3093526	0.114	0.00842	-2.68729	-2.72777	-1.76948	NM_080872,AY358147	chr8:35083860-35654058	NC_000008,10	+	35083860
3978071	0.0596	0.00226	-3.13293	-1.59011	-1.35317	NM_130775,BC069129	chrX:52841228-52847327	NC_000023,10	+	52841228
2695453	0.0111	7.98e-05	-4.11199	1.38304	-2.39206	NM_130808,AK128117	chr3:131252412-132004244	NC_000003,11	-	131252412
3218151	0.163	0.0172	-2.42319	-3.33118	-1.05377	NM_133445,BC167432	chr9:104331634-104613911	NC_000009,11	-	104331634
3527847	0.105	0.00708	-2.74865	-2.57987	-1.09357	NM_138331,BC137537	chr14:21526052-21526516	NC_000014,8	+	21526052
3667360	0.0838	0.00455	-2.90211	-2.19757	-1.03655	NM_138383	chr16:70696660-70696787	NC_000016,9	+	70696660
3518418	0.00903	5.35e-05	-4.2191	1.74361	-1.00986	NM_138444,AF359381	chr13:77454337-77467676	NC_000013,10	-	77454337
3462567	0.0897	0.0052	-2.85631	-2.31351	-1.31731	NM_139136,NM_153748,NM_139137,AB209994	chr12:75419207-75603515	NC_000012,11	-	75419207
3410614	3.7e-06	3.19e-10	-6.97513	12.7009	-1.81745	NM_139241,AK297025	chr12:32654964-32798984	NC_000012,11	+	32654964
2426676	0.00457	1.47e-05	-4.55364	2.90958	-1.78459	NM_144584,NM_001102592,BC012198	chr1:109190870-109205953	NC_000001,10	-	109190870
3753568	0.211	0.0287	-2.21982	-3.75811	-1.06547	NM_144682,NM_152270,BC136622	chr17:33757069-33775846	NC_000017,10	-	33757069
2449711	0.0464	0.00136	-3.294	-1.14388	-1.23782	NM_144977,NM_001195215,NM_001195216,BC022561,BC063877,AL831839,AK026269	chr1:197521385-197793899	NC_000001,10	-	197521385
4024493	0.0974	0.00614	-2.79904	-2.45627	-1.55389	NM_145665,NM_032417,NM_013453,NM_145662,BC062672,BC121070,BC069816	chrX:140785571-140786881	NC_000023,10	-	140785571
2762944	0.0922	0.0055	-2.8367	-2.36266	-1.4192	NM_147182,NM_001035003,NM_147183,NM_025221,NM_147181,NM_001035004,NR_002813,DQ148490	chr4:20730239-21950629	NC_000004,11	-	20730239
3756386	0.0946	0.0058	-2.81876	-2.40738	-1.68915	NM_152349,BX538083	chr17:38810937-38821404	NC_000017,10	-	38810937
3677612	1.79e-08	7.38e-13	-8.21001	18.2335	-1.23495	NM_152457,BC029899	chr16:3463969-3516114	NC_000016,9	-	3463969
2590017	0.0129	0.000107	-4.03225	1.11881	-1.90107	NM_152520,NM_001113397,NM_001113398,BC092423	chr2:180303996-180805850	NC_000002,11	-	180303996
2602997	0.0361	0.000829	-3.44616	-0.706064	-1.17762	NM_152527,BC065524	chr2:230886046-230943520	NC_000002,11	-	230886046
3202528	0.192	0.0238	-2.29569	-3.60276	-1.41473	NM_152570,NR_030618,BC137514	chr9:27948092-29212221	NC_000009,11	-	27948092
3424442	0.269	0.0466	-2.01417	-4.15537	-1.00805	NM_152588,AK299771	chr12:83080668-83528643	NC_000012,11	+	83080668
2369339	7.54e-06	7.64e-10	-6.79273	11.9036	-2.55562	NM_152663,BC047391	chr1:178613738-178929348	NC_000001,10	+	178613738
2959039	0.0147	0.000136	-3.96714	0.905757	-3.48484	NM_152688,AK292043	chr6:62340138-62996132	NC_000006,11	-	62340138
2418570	0.0524	0.00174	-3.216	-1.36222	-1.12698	NM_152697,NM_001130058,BC034580	chr1:75667817-76076791	NC_000001,10	-	75667817
3792874	0.0562	0.00201	-3.17153	-1.48481	-2.47412	NM_152721	chr18:67509622-67510286	NC_000018,9	+	67509622
3792876	0.0335	0.000709	-3.49322	-0.567542	-1.80971	NM_152721	chr18:67510362-67516800	NC_000018,9	+	67510362
3792776	0.0221	0.000308	-3.73675	0.172127	-1.91447	NM_152721,BC096744	chr18:67068301-67509385	NC_000018,9	+	67068301
3040465	0.036	0.000824	-3.44798	-0.700734	-1.149	NM_152774,BX648384	chr7:19758939-19813174	NC_000007,13	-	19758939
2896848	0.263	0.0442	-2.03716	-4.11271	-1.27305	NM_153020,NM_001143942,NM_001143941,AL832199	chr6:17281732-17312011	NC_000006,11	+	17281732
3553998	0.0528	0.00177	-3.21174	-1.37403	-1.7141	NM_153046,BC128057,BC042804	chr14:104394795-104541164	NC_000014,8	+	104394795
3004462	0.271	0.0471	-2.00995	-4.16315	-1.50065	NM_153363,BC033523	chr7:63688852-63773229	NC_000007,13	+	63688852
2357409	0.258	0.0426	-2.05312	-4.08283	-1.26644	NM_170606,AY024361	chr1:148855632-148901041	NC_000001,10	+	148855632
3103293	0.107	0.00738	-2.7343	-2.6147	-1.00134	NM_172037,BC067131	chr8:74207265-74322499	NC_000008,10	+	74207265
3455454	0.207	0.0276	-2.23559	-3.7262	-1.03304	NM_173086,NM_005555,NM_005554,BC110639,L42612,BC069269	chr12:52862846-52867521	NC_000012,11	-	52862846
2636695	0.00273	5.75e-06	-4.7879	3.75976	-1.13205	NM_173570,BC035230,AK127025,AK127260	chr3:113666748-113682220	NC_000003,11	+	113666748
3423987	0.0837	0.00454	-2.90288	-2.19561	-1.43837	NM_173591	chr12:80699356-80699475	NC_000012,11	+	80699356
3424028	0.13	0.0108	-2.59669	-2.94087	-1.45209	NM_173591	chr12:80749516-80749728	NC_000012,11	+	80749516
2332554	0.00889	5.11e-05	-4.23104	1.78422	-1.09012	NM_173642	chr1:42887099-42888249	NC_000001,10	+	42887099
2681114	0.0535	0.00181	-3.20456	-1.3939	-1.0069	NM_173654,AK304102,BC060887,AK290356,AK294101,BC028935,BX648818,AK126187,AK091089	chr3:69024383-69063150	NC_000003,11	-	69024383
3572929	0.0967	0.00604	-2.80478	-2.44206	-1.04131	NM_174976,BC117676	chr14:77597621-77609077	NC_000014,8	-	77597621
3567243	0.0361	0.000829	-3.44614	-0.706122	-1.64184	NM_174978,AL832219	chr14:60863187-60973974	NC_000014,8	-	60863187
2999676	0.215	0.0297	-2.20498	-3.78795	-1.35739	NM_175064,NM_001031618,NM_001166339,NM_001099435,NR_003666,AF412027,BC100973,NM_001146210	chr7:44037499-44049723	NC_000007,13	+	44037499
3928211	0.232	0.0347	-2.14046	-3.91557	-1.33645	NM_175611,NM_000830,AK296404	chr21:30856994-31312353	NC_000021,8	-	30856994
2441940	0.191	0.0235	-2.29975	-3.5943	-1.2534	NM_177398,NM_001174069,BC066353	chr1:165171107-165345692	NC_000001,10	-	165171107
3406179	0.00898	5.26e-05	-4.22338	1.75816	-1.40678	NM_177925,NR_027716,AK303301	chr12:14926274-14930934	NC_000012,11	+	14926274
3249440	0.123	0.00976	-2.63404	-2.85378	-1.36049	NM_178011	chr10:68859820-68860351	NC_000010,10	+	68859820
2677984	0.15	0.0144	-2.48906	-3.18578	-1.23913	NM_178504	chr3:57401153-57401291	NC_000003,11	-	57401153
3751237	0.006	2.41e-05	-4.42716	2.46188	-2.27714	NM_178860,NM_001098635,AF502129	chr17:27281285-27337813	NC_000017,10	-	27281285
3928545	0.11	0.00775	-2.71704	-2.6564	-1.81748	NM_181612,AB096947	chr21:31913897-31914152	NC_000021,8	-	31913897
3917587	0.117	0.00888	-2.66817	-2.77326	-1.42554	NM_181620,AB096953	chr21:31973462-31973683	NC_000021,8	+	31973462
3810446	0.0814	0.00427	-2.92365	-2.14252	-2.12196	NM_181654,BX640655	chr18:56939400-56985881	NC_000018,9	-	56939400
4028662	0.159	0.0163	-2.4428	-3.28824	-2.48083	NM_182488,BC026072	chrY:3551197-3551762	NC_000024,9	+	3551197
2681044	0.0656	0.00274	-3.07112	-1.75652	-2.11086	NM_182522,NM_001005527,AY325117	chr3:68755337-68981711	NC_000003,11	-	68755337
3002420	0.0271	0.00047	-3.61446	-0.204029	-1.80824	NM_182546,BC028404	chr7:54494600-54641803	NC_000007,13	+	54494600
3125116	0.0717	0.00327	-3.01311	-1.91024	-1.0099	NM_182643,NM_006094,NM_001164271,NM_024767,BC054511	chr8:12940881-13372447	NC_000008,10	-	12940881
3377601	0.242	0.0376	-2.10669	-3.98101	-1.1106	NM_182901,NM_020642	chr11:65176093-65177809	NC_000011,9	-	65176093
3575371	0.0117	8.9e-05	-4.0826	1.28524	-1.27064	NM_183387,BC150639	chr14:89078634-89259305	NC_000014,8	-	89078634
2518889	0.144	0.0133	-2.52051	-3.11516	-1.72423	NM_194250,BC150198	chr2:185463093-185970174	NC_000002,11	+	185463093
2777639	0.053	0.00178	-3.20974	-1.37956	-1.04835	NM_198281,AB095947	chr4:90167843-90228944	NC_000004,11	-	90167843
2320392	0.106	0.00728	-2.73915	-2.60295	-1.18781	NM_198545,AK075558	chr1:11750884-11785911	NC_000001,10	+	11750884
3923874	0.00894	5.2e-05	-4.22623	1.76784	-1.00419	NM_198692,NM_198690,NM_198691,AB076359,BC120959,AB076356,NM_198694	chr21:46066341-46067564	NC_000021,8	+	46066341
2838462	0.156	0.0157	-2.45757	-3.25573	-1.49292	NM_198903,NM_198904,NM_000816,BC059389	chr5:161466283-161582528	NC_000005,9	+	161466283
2448710	0.246	0.039	-2.09162	-4.00988	-1.07581	NM_199051,AK123637	chr1:190066797-190447608	NC_000001,10	-	190066797
3173479	0.0258	0.000424	-3.64451	-0.112455	-1.88516	NM_199135,NM_001085476,NM_207305,NM_012184,NM_001099279,NM_199244,NM_001126334,AY344641,AY344639,AY344640,BC137365	chr9:70917783-70920000	NC_000009,11	+	70917783
3907934	0.00894	5.21e-05	-4.22598	1.76698	-1.42241	NM_199441,NM_018102,BC026321,NR_026640	chr20:45092299-45142339	NC_000020,10	-	45092299
3173403	0.229	0.0339	-2.14984	-3.89724	-1.35929	NM_201453,NM_001145355,NM_018491,NM_001145356,NM_172003,NM_001085457,NM_001024916,AY344633,BC067803,AY343911,AY343910,BC069006	chr9:70846948-70914926	NC_000009,11	+	70846948
2455699	0.00571	2.18e-05	-4.45315	2.55319	-2.43589	NM_206933,NM_007123,AY481573	chr1:215796246-216597152	NC_000001,10	-	215796246
2476510	0.0469	0.00139	-3.28781	-1.16136	-1.03298	NM_206943,NM_000627,NM_001166264,NM_001166265,NM_001166266,M34057	chr2:33163030-33624710	NC_000002,11	+	33163030
2640993	0.0206	0.00027	-3.7743	0.289521	-1.42143	NM_207335,BX537865	chr3:127592119-127706504	NC_000003,11	+	127592119
3486096	0.231	0.0345	-2.14318	-3.91026	-1.20646	NM_207361,AK127571	chr13:39255776-39461268	NC_000013,10	+	39255776
2577106	0.0745	0.00357	-2.98345	-1.9879	-1.0774	NM_207363,NM_207481,AK057980	chr2:133614174-134399085	NC_000002,11	-	133614174
2577028	0.0593	0.00224	-3.13632	-1.5809	-1.30487	NM_207363,NM_207481,AY946008	chr2:133429372-133665066	NC_000002,11	-	133429372
4034317	0.024	0.000366	-3.6871	0.0182955	-1.53525	NR_001546,AK129785	chrY:9167499-9172469	NC_000024,9	-	9167499
2522393	0.0453	0.00129	-3.30998	-1.09865	-2.40128	NR_001557	chr2:201616203-201616361	NC_000002,11	+	201616203
2522411	0.222	0.032	-2.17485	-3.84797	-1.91802	NR_001557	chr2:201626890-201627077	NC_000002,11	+	201626890
3957370	0.0361	0.00083	-3.44554	-0.707895	-3.01137	NR_001580	chr22:30877622-30877754	NC_000022,10	-	30877622
2763185	0.193	0.0241	-2.28999	-3.61459	-1.79096	NR_002813	chr4:21854153-21857092	NC_000004,11	-	21854153
3657726	0.207	0.0276	-2.23511	-3.72719	-1.64618	NR_002827,NR_002824,NR_036432,NM_004667,AF071172,BC000975	chr16:32784803-32797516	NC_000016,9	+	32784803
3208002	0.261	0.0437	-2.04251	-4.10273	-1.04684	NR_002836,NM_021965,BC033073	chr9:69048550-69168692	NC_000009,11	-	69048550
3132179	0.0263	0.000443	-3.63184	-0.151143	-2.21895	NR_003129,NM_006913,BC111392,BC004155,BC119741,BC119742,BC127651,BC127652,BC148255,AB056869,BT007105	chr8:38446963-38458772	NC_000008,10	-	38446963
3043835	0.114	0.00841	-2.68769	-2.72679	-1.03285	NR_003502,NR_027347,NR_024278	chr7:29690921-29738374	NC_000007,13	-	29690921
2615857	0.164	0.0175	-2.4165	-3.34575	-1.18083	NR_003662	chr3:32231680-32233180	NC_000003,11	+	32231680
3206548	0.242	0.0375	-2.10764	-3.97916	-1.64241	NR_003674,NR_003670,AY098593,AY098594,AK296330,AK000451	chr9:44342834-44420106	NC_000009,11	-	44342834
2804085	0.184	0.0219	-2.32733	-3.53657	-1.01613	NR_003922,NR_003921,AY008411,AY008412	chr5:22142482-22152465	NC_000005,9	+	22142482
2455933	0.0231	0.00034	-3.709	0.0859573	-1.96478	NR_024099,NM_206594,NM_001134285,NM_001438,NM_206595,BC064700	chr1:216676599-217391652	NC_000001,10	-	216676599
3925029	0.227	0.0333	-2.15775	-3.8817	-2.6936	NR_024380	chr21:14468371-14529382	NC_000021,8	-	14468371
3172320	0.0271	0.000473	-3.61301	-0.20842	-2.83092	NR_024496	chr9:66502381-66502815	NC_000009,11	+	66502381
3955393	0.203	0.0266	-2.24945	-3.698	-1.01362	NR_024593,NR_024583,NR_003714,NR_024591,AK292222,BX648116,BC086868	chr22:25041150-25048735	NC_000022,10	-	25041150
3506031	0.00465	1.51e-05	-4.54674	2.88495	-2.2623	NR_026730	chr13:25502913-25503385	NC_000013,10	-	25502913
3530690	0.0951	0.00584	-2.81596	-2.41434	-2.94133	NR_026731	chr14:29262616-29262987	NC_000014,8	+	29262616
2575996	0.0985	0.00628	-2.79119	-2.47564	-1.46486	NR_026758,BC131487	chr2:131160230-131186099	NC_000002,11	-	131160230
2946655	0.0507	0.00162	-3.23921	-1.29768	-1.19416	NR_026776	chr6:26987157-26988090	NC_000006,11	-	26987157
3181064	0.00969	6.23e-05	-4.17835	1.60568	-3.11237	NR_026792	chr9:99488264-99488735	NC_000009,11	+	99488264
3605348	0.111	0.00789	-2.71055	-2.67204	-1.46849	NR_026799,NM_003027,AF036271	chr15:84116138-84287491	NC_000015,9	+	84116138
2468105	0.0387	0.000951	-3.40433	-0.827982	-1.46365	NR_026832,BX648932	chr2:6072627-6120799	NC_000002,11	+	6072627
2468138	0.0508	0.00163	-3.23713	-1.30348	-1.3395	NR_026833,AK123041	chr2:6122120-6126503	NC_000002,11	+	6122120
4023901	0.0237	0.000355	-3.69637	0.0468925	-2.02721	NR_026935	chrX:137696902-137699473	NC_000023,10	-	137696902
2443664	0.0953	0.00588	-2.81402	-2.41916	-1.03633	NR_026957	chr1:170240566-170253329	NC_000001,10	-	170240566
2357809	0.0174	0.000192	-3.87111	0.596093	-1.9994	NR_027002	chr1:149284728-149285539	NC_000001,10	+	149284728
2322457	0.017	0.000181	-3.8874	0.648236	-2.31083	NR_027002,BC036435,AK125737,AK093202	chr1:16862265-17200567	NC_000001,10	+	16862265
3172424	0.243	0.0381	-2.10133	-3.99129	-1.21901	NR_027019,NR_026916	chr9:66711027-66722050	NC_000009,11	-	66711027
3484436	0.0176	0.000196	-3.86449	0.574954	-1.13124	NR_027062,BC125059	chr13:32420929-32527609	NC_000013,10	+	32420929
2452550	0.0655	0.00273	-3.07182	-1.75465	-1.6796	NR_027086	chr1:205523410-205524876	NC_000001,10	-	205523410
4012487	0.0441	0.00123	-3.32499	-1.05598	-1.00829	NR_027291,AK090915	chrX:72345896-72346623	NC_000023,10	-	72345896
3617458	0.0555	0.00194	-3.1826	-1.45442	-1.01352	NR_027409,NR_027410,NM_181077,NM_001023567,AF204231,BC143254	chr15:34671274-34880694	NC_000015,9	-	34671274
3617574	0.0212	0.000286	-3.75806	0.238633	-1.42688	NR_027410,NM_001023567,NM_181077,NR_027409,AF204231,BC144610	chr15:34817296-34829774	NC_000015,9	-	34817296
3213205	0.238	0.0364	-2.1201	-3.95514	-1.13596	NR_027471,AK299239	chr9:89623378-89657029	NC_000009,11	-	89623378
3254178	0.0805	0.00417	-2.93144	-2.12253	-1.15278	NR_027512	chr10:81443644-81443833	NC_000010,10	+	81443644
2947283	6.42e-06	6.27e-10	-6.83422	12.0844	-1.90833	NR_028077,NM_001163391,AB007886	chr6:28333251-28376178	NC_000006,11	-	28333251
3638871	0.000768	6.11e-07	-5.32406	5.79914	-1.55527	NR_028287,NM_031412,AF180519	chr15:90890829-90892659	NC_000015,9	-	90890829
3051748	0.11	0.0078	-2.71455	-2.6624	-1.05173	NR_029420	chr7:55743422-55746180	NC_000007,13	-	55743422
2960464	0.0698	0.00311	-3.02874	-1.86906	-1.01378	NR_029598	chr6:72086120-72087318	NC_000006,11	-	72086120
3209304	0.0987	0.0063	-2.78993	-2.47875	-1.4165	NR_029621	chr9:73420970-73425000	NC_000009,11	-	73420970
3101108	0.0155	0.000151	-3.93771	0.810267	-2.22753	NR_029669,NR_034103,NR_034102,AK124256	chr8:65281392-65296971	NC_000008,10	+	65281392
2835125	0.0616	0.00242	-3.11164	-1.64773	-1.22112	NR_029686,NR_027180	chr5:148810209-148811177	NC_000005,9	+	148810209
2438728	0.115	0.0086	-2.67964	-2.74599	-1.03165	NR_030527	chr1:156905947-156961469	NC_000001,10	-	156905947
2948066	0.083	0.00445	-2.90974	-2.1781	-1.18819	NR_031762	NR_031762		---	0
2878973	0.0767	0.00379	-2.96328	-2.04035	-2.82789	NR_033244,NM_004483,NR_033249,NR_033247	chr5:141275212-141276242	NC_000005,9	-	141275212
2699087	0.0418	0.00111	-3.35752	-0.963004	-1.31823	NR_034032	chr3:142719707-142720299	NC_000003,11	-	142719707
2434096	0.0157	0.000153	-3.93332	0.796075	-1.12263	NR_036461,AK299891	chr1:149821793-149822458	NC_000001,10	-	149821793
2357915	0.0016	2.15e-06	-5.0274	4.65543	-1.24725	NR_036461,NM_003528,AK299891	chr1:149814488-149818264	NC_000001,10	+	149814488
3021507	0.0148	0.000138	-3.96215	0.889548	-3.72258	NR_036484	chr7:121943722-121950121	NC_000007,13	+	121943722
3769224	0.02	0.000255	-3.79086	0.341555	-1.53625	NR_036534	chr17:68163169-68166192	NC_000017,10	-	68163169
3662158	0.0516	0.00169	-3.22672	-1.33245	-1.19393	NR_036677,NM_175617,NM_176870,AF348994,BC103841,BC103840,AF495759	chr16:56669661-56670988	NC_000016,9	+	56669661
2819401	0.157	0.0158	-2.45368	-3.26431	-1.06313	S57212	chr5:88001357-88018628	NC_000005,9	+	88001357
2423199	0.0385	0.000936	-3.40933	-0.813478	-1.55384	U66589	chr1:93303035-93306171	NC_000001,10	-	93303035
2744253	0.103	0.00681	-2.76256	-2.54594	-1.86243	U79300	chr4:138523189-138524584	NC_000004,11	+	138523189
3551120	0.117	0.00882	-2.6708	-2.76703	-1.45669	U88896,U88895	chr14:99452054-99457055	NC_000014,8	+	99452054
3240143	0.232	0.0346	-2.14239	-3.91181	-1.24411	U88897	chr10:27754722-27757697	NC_000010,10	+	27754722
2803617	0.0569	0.00206	-3.16375	-1.50611	-2.5845	U92022	chr5:18664851-18665276	NC_000005,9	+	18664851
4031664	0.203	0.0267	-2.24809	-3.70078	-1.51125	U94387	chrY:24462835-24467960	NC_000024,9	+	24462835
2952748	0.0988	0.00631	-2.78902	-2.481	-1.13353	XM_001716495	chr6:39007379-39007760	NC_000006,11	-	39007379
3979905	0.0547	0.00188	-3.19152	-1.42987	-1.1085	XM_001719898	chrX:66593469-66595103	NC_000023,10	+	66593469
3103182	0.26	0.0433	-2.0464	-4.09544	-1.15843	XM_002342857	chr8:73860011-73861128	NC_000008,10	+	73860011
3056308	0.214	0.0294	-2.20869	-3.78051	-1.37012	XM_002346006	chr7:73245367-73246251	NC_000007,13	-	73245367
4008347	0.0205	0.000268	-3.77647	0.29631	-2.0286	XM_002348157	chrX:50661919-50674342	NC_000023,10	-	50661919
3642505	0.234	0.0353	-2.13389	-3.92838	-2.23849	XM_003118678	chr15:102337006-102337089	NC_000015,9	-	102337006
2747347	0.0667	0.00284	-3.05942	-1.78773	-2.09448	XM_003118841	chr4:151626419-151642630	NC_000004,11	+	151626419
3411532	0.114	0.00839	-2.68863	-2.72457	-1.22253	XM_003118944	chr12:40900066-40900119	NC_000012,11	+	40900066
3411563	0.128	0.0106	-2.60442	-2.92295	-3.74709	XM_003119533,XM_003118944,XM_003120734	chr12:40907533-40907586	NC_000012,11	+	40907533
3680300	0.0721	0.00332	-3.00787	-1.924	-2.28664	XM_370934	chr16:11479068-11479273	NC_000016,9	-	11479068
3370466	0.0949	0.00583	-2.81702	-2.41171	-1.58126	XR_109041	chr11:41242239-41244551	NC_000011,9	-	41242239
2353837	0.187	0.0225	-2.31764	-3.55692	-1.69772	XR_110493	chr1:117682510-117682779	NC_000001,10	+	117682510
3172762	0.179	0.0207	-2.3502	-3.48824	-1.2428	XR_110610	chr9:66923814-67334385	NC_000009,11	+	66923814
2624070	0.257	0.0425	-2.05467	-4.07993	-1.21014	XR_112497	chr3:52679571-52680066	NC_000003,11	+	52679571
2710892	0.0158	0.000156	-3.92909	0.782416	-1.41799	XR_112544	chr3:191857052-191858843	NC_000003,11	-	191857052
3190301	0.252	0.0407	-2.07281	-4.04568	-1.12207	XR_113250	chr9:131018128-131018703	NC_000009,11	+	131018128
2897006	0.0435	0.0012	-3.33346	-1.03185	-1.18194	XR_113846	chr6:17759531-17760055	NC_000006,11	+	17759531
3785310	0.0197	0.000246	-3.80079	0.372845	-1.62165	XR_115178	chr18:35193217-35196434	NC_000018,9	+	35193217
3872358	0.0593	0.00224	-3.13683	-1.57952	-2.82793	XR_115328	chr19:58120902-58121149	NC_000019,9	-	58120902
3046708	0.105	0.00711	-2.74736	-2.583	-1.0457	Y00790,Y00482	chr7:38396918-38398809	NC_000007,13	-	38396918
