# Supplementary material for: miR-196B-5P and miR-200B-3P Are Differentially Expressed in Medulloblastomas of Adults and Children
Source: Diagnostics (Basel). 2020 Apr 29;10(5):265. doi: 10.3390/diagnostics10050265 (PMC7277606; doi:10.3390/diagnostics10050265)
Supplement: Supplementary file 1 [file diagnostics-10-00265-s001.zip › Supplementary Table S3.xlsx]

## Sheet: ALL
TableS3. GO annotation for molecular functions and biological processes.
Molecular Function: miR-196b-5p&miR-200b-3p
t name	term ID	p-value	T	Q	Q&T	Q&T/Q	Q&T/T	Q&T list
RNA polymerase II transcription factor binding	GO:0001085	0.000464	101	305	12	0.039	0.119	EP300,CREB1,ATF4,GATA4,GATA6,MTDH,TCF7L2,ZFPM2,FOS,JUN,SP1,PPARA
DNA (cytosine-5-)-methyltransferase activity	GO:0003886	0.0122	3	305	3	0.01	1	DNMT3B,DNMT3A,DNMT1
phosphotransferase activity, alcohol group as acceptor	GO:0016773	0.0126	695	305	30	0.098	0.043	TGFBR3,PRKACA,N4BP2,CCNT2,MKNK2,MAPK1,RASSF2,FLT1,IKBKB,PIK3CG,CDKN1B,ACVR2B,NRBP1,KDR,ROCK2,CAB39,PDPK1,AKT1,HMGA2,TGFBR2,FRS2,MAPK7,IRS1,BUB1,MAP3K2,BTC,CDK5R1,PAK2,TBK1,MTOR
kinase activity	GO:0016301	0.0231	754	305	31	0.102	0.041	TGFBR3,PRKACA,N4BP2,CCNT2,MKNK2,MAPK1,RASSF2,FLT1,IKBKB,PIK3CG,CDKN1B,ACVR2B,NRBP1,KDR,ROCK2,CAB39,PDPK1,AKT1,HMGA2,TGFBR2,CKB,FRS2,MAPK7,IRS1,BUB1,MAP3K2,BTC,CDK5R1,PAK2,TBK1,MTOR
protein kinase activity	GO:0004672	0.007	570	305	27	0.089	0.047	TGFBR3,PRKACA,CCNT2,MKNK2,MAPK1,RASSF2,FLT1,IKBKB,PIK3CG,CDKN1B,ACVR2B,NRBP1,KDR,ROCK2,CAB39,PDPK1,AKT1,HMGA2,TGFBR2,MAPK7,BUB1,MAP3K2,BTC,CDK5R1,PAK2,TBK1,MTOR
----protein serine/threonine kinase activity	GO:0004674	0.0485	392	305	20	0.066	0.051	TGFBR3,PRKACA,CCNT2,MKNK2,MAPK1,IKBKB,CDKN1B,ACVR2B,NRBP1,ROCK2,CAB39,PDPK1,AKT1,HMGA2,TGFBR2,MAPK7,MAP3K2,PAK2,TBK1,MTOR
RNA polymerase II transcription factor activity, sequence-specific DNA binding	GO:0000981	0.00426	589	305	28	0.092	0.048	HOXA5,E2F3,CREB1,MYB,ATF4,ETS1,GATA4,MYC,HMGA1,GATA6,NR6A1,ZEB1,HMGA2,ARID5B,BACH1,ETS2,GFI1,ZEB2,ZFPM2,KLF11,SMAD2,FOXG1,JUN,SP1,PPARA,ETV5,HOXA10,HOXB7
----transcription factor activity, RNA polymerase II core promoter proximal region sequence-specific binding	GO:0000982	0.0182	247	305	16	0.052	0.065	HOXA5,CREB1,MYB,ETS1,MYC,HMGA2,BACH1,ETS2,GFI1,ZFPM2,SMAD2,JUN,SP1,PPARA,HOXA10,HOXB7
----transcriptional activator activity, RNA polymerase II transcription regulatory region sequence-specific binding	GO:0001228	0.0458	266	305	16	0.052	0.06	HOXA5,E2F3,CREB1,MYB,ETS1,GATA4,MYC,HMGA1,GATA6,HMGA2,SMAD2,SP1,PPARA,ETV5,HOXA10,HOXB7
binding	GO:0005488	4.4e-07	12052	305	259	0.849	0.021	WNT16,M6PR,PKD1,HFE,FAS,DCBLD2,MRPS35,ELMO2,UHRF1BP1,SLC9A7,SP100,RHOA,TGFBR3,PABPC1,PRKACA,UBE2D1,FERMT2,FSCN1,KLHL20,N4BP2,HOXA9,MLLT10,RAB21,SESN1,CDC14B,PHLPP1,CCNT2,TXLNA,SRRT,TXNDC16,KLHL42,PTPN4,DNMT3B,BRAP,FKBP5,RAB18,MKNK2,CRKL,MAPK1,MIEF1,EP300,SEC23A,RASSF2,MAPRE1,XIAP,FLT1,VAC14,IKBKB,PIK3CG,DNAJB6,HOXA5,CASP2,EZH2,PALD1,SHOC2,NUFIP2,ARPC3,CDKN1B,TPD52L1,RAB23,E2F3,QKI,VEGFA,ERBIN,LOX…
----heterocyclic compound binding	GO:1901363	1e-06	3247	305	102	0.334	0.031	MRPS35,RHOA,PABPC1,FSCN1,N4BP2,RAB21,CCNT2,SRRT,FKBP5,RAB18,MKNK2,CRKL,MIEF1,EP300,MAPRE1,HOXA5,EZH2,NUFIP2,E2F3,QKI,RND3,MSH6,CREB1,MYB,DNMT3A,SEPT7,RAP2C,WNT1,MRPS26,YEATS4,ATF4,MBD4,DNMT1,ROCK2,ETS1,IGF2BP3,GATA4,MYC,HMGA1,RDX,RTF1,ABI2,SECISBP2L,GATA6,AKT1,SRP9,POLR2D,ABT1,MEPCE,MSN,MTDH,NR6A1,NOTCH1,ZEB1,TCF7L2,CELF1,SERPINH1,ALDOA,HMGA2,ARID5B,TCF7L1,BACH1,SUPV3L1,BAG4,ETS2,HIST1H2BD,PAXBP1…
----organic cyclic compound binding	GO:0097159	3.57e-06	3320	305	102	0.334	0.031	MRPS35,RHOA,PABPC1,FSCN1,N4BP2,RAB21,CCNT2,SRRT,FKBP5,RAB18,MKNK2,CRKL,MIEF1,EP300,MAPRE1,HOXA5,EZH2,NUFIP2,E2F3,QKI,RND3,MSH6,CREB1,MYB,DNMT3A,SEPT7,RAP2C,WNT1,MRPS26,YEATS4,ATF4,MBD4,DNMT1,ROCK2,ETS1,IGF2BP3,GATA4,MYC,HMGA1,RDX,RTF1,ABI2,SECISBP2L,GATA6,AKT1,SRP9,POLR2D,ABT1,MEPCE,MSN,MTDH,NR6A1,NOTCH1,ZEB1,TCF7L2,CELF1,SERPINH1,ALDOA,HMGA2,ARID5B,TCF7L1,BACH1,SUPV3L1,BAG4,ETS2,HIST1H2BD,PAXBP1…
-----nucleic acid binding	GO:0003676	1.13e-05	2704	305	87	0.285	0.032	MRPS35,PABPC1,FSCN1,CCNT2,SRRT,CRKL,EP300,MAPRE1,HOXA5,EZH2,NUFIP2,E2F3,QKI,MSH6,CREB1,MYB,DNMT3A,WNT1,MRPS26,YEATS4,ATF4,MBD4,DNMT1,ROCK2,ETS1,IGF2BP3,GATA4,MYC,HMGA1,RDX,RTF1,ABI2,SECISBP2L,GATA6,SRP9,POLR2D,ABT1,MEPCE,MSN,MTDH,NR6A1,NOTCH1,ZEB1,TCF7L2,CELF1,SERPINH1,ALDOA,HMGA2,ARID5B,TCF7L1,BACH1,SUPV3L1,BAG4,ETS2,HIST1H2BD,PAXBP1,IGF2BP1,RRP1B,GFI1,TRA2A,E2F7,KMT2D,TRIM56,HNRNPA3,FOS,BCL2,KL…
------regulatory region nucleic acid binding	GO:0001067	7.16e-08	661	305	39	0.128	0.059	EP300,HOXA5,EZH2,E2F3,CREB1,MYB,WNT1,ATF4,ETS1,GATA4,MYC,HMGA1,GATA6,NR6A1,NOTCH1,ZEB1,TCF7L2,HMGA2,ARID5B,TCF7L1,BACH1,ETS2,PAXBP1,GFI1,E2F7,KMT2D,FOS,KLF11,CHD2,SMAD2,JUN,SP1,PBX1,PPARA,MTOR,ETV5,HOXA10,SALL3,HOXB7
------DNA binding	GO:0003677	1.25e-05	1295	305	53	0.174	0.041	SRRT,EP300,HOXA5,EZH2,E2F3,MSH6,CREB1,MYB,DNMT3A,WNT1,YEATS4,ATF4,MBD4,DNMT1,ETS1,GATA4,MYC,HMGA1,RTF1,ABI2,GATA6,POLR2D,NR6A1,NOTCH1,ZEB1,TCF7L2,HMGA2,ARID5B,TCF7L1,BACH1,SUPV3L1,ETS2,HIST1H2BD,PAXBP1,GFI1,E2F7,KMT2D,FOS,BCL2,KLF11,CHD2,SMAD2,FOXG1,JUN,SUZ12,SP1,PBX1,PPARA,MTOR,ETV5,HOXA10,SALL3,HOXB7
-------double-stranded DNA binding	GO:0003690	0.000448	591	305	30	0.098	0.051	HOXA5,E2F3,MSH6,CREB1,MYB,ATF4,MBD4,ETS1,GATA4,MYC,HMGA1,GATA6,NR6A1,TCF7L2,HMGA2,ARID5B,BACH1,ETS2,PAXBP1,FOS,CHD2,SMAD2,JUN,SP1,PBX1,PPARA,MTOR,ETV5,HOXA10,HOXB7
-------sequence-specific DNA binding	GO:0043565	0.00325	720	305	32	0.105	0.044	HOXA5,E2F3,CREB1,MYB,ATF4,MBD4,ETS1,GATA4,MYC,HMGA1,GATA6,NR6A1,TCF7L2,HMGA2,ARID5B,TCF7L1,BACH1,ETS2,PAXBP1,FOS,BCL2,CHD2,SMAD2,JUN,SP1,PBX1,PPARA,MTOR,ETV5,HOXA10,SALL3,HOXB7
--------sequence-specific double-stranded DNA binding	GO:1990837	9.88e-05	520	305	29	0.095	0.056	HOXA5,E2F3,CREB1,MYB,ATF4,MBD4,ETS1,GATA4,MYC,HMGA1,GATA6,NR6A1,TCF7L2,HMGA2,ARID5B,BACH1,ETS2,PAXBP1,FOS,CHD2,SMAD2,JUN,SP1,PBX1,PPARA,MTOR,ETV5,HOXA10,HOXB7
-------regulatory region DNA binding	GO:0000975	6.84e-08	660	305	39	0.128	0.059	EP300,HOXA5,EZH2,E2F3,CREB1,MYB,WNT1,ATF4,ETS1,GATA4,MYC,HMGA1,GATA6,NR6A1,NOTCH1,ZEB1,TCF7L2,HMGA2,ARID5B,TCF7L1,BACH1,ETS2,PAXBP1,GFI1,E2F7,KMT2D,FOS,KLF11,CHD2,SMAD2,JUN,SP1,PBX1,PPARA,MTOR,ETV5,HOXA10,SALL3,HOXB7
--------transcription regulatory region DNA binding	GO:0044212	6.84e-08	660	305	39	0.128	0.059	EP300,HOXA5,EZH2,E2F3,CREB1,MYB,WNT1,ATF4,ETS1,GATA4,MYC,HMGA1,GATA6,NR6A1,NOTCH1,ZEB1,TCF7L2,HMGA2,ARID5B,TCF7L1,BACH1,ETS2,PAXBP1,GFI1,E2F7,KMT2D,FOS,KLF11,CHD2,SMAD2,JUN,SP1,PBX1,PPARA,MTOR,ETV5,HOXA10,SALL3,HOXB7
---------RNA polymerase II regulatory region DNA binding	GO:0001012	0.00217	408	305	23	0.075	0.056	HOXA5,E2F3,CREB1,MYB,ETS1,GATA4,MYC,GATA6,NR6A1,TCF7L2,ARID5B,BACH1,ETS2,PAXBP1,FOS,SMAD2,JUN,SP1,PBX1,PPARA,ETV5,HOXA10,HOXB7
---------transcription regulatory region sequence-specific DNA binding	GO:0000976	0.00127	489	305	26	0.085	0.053	HOXA5,E2F3,CREB1,MYB,ATF4,ETS1,GATA4,MYC,HMGA1,GATA6,NR6A1,TCF7L2,ARID5B,BACH1,ETS2,PAXBP1,FOS,CHD2,SMAD2,JUN,SP1,PBX1,PPARA,ETV5,HOXA10,HOXB7
----------RNA polymerase II regulatory region sequence-specific DNA binding	GO:0000977	0.00217	408	305	23	0.075	0.056	HOXA5,E2F3,CREB1,MYB,ETS1,GATA4,MYC,GATA6,NR6A1,TCF7L2,ARID5B,BACH1,ETS2,PAXBP1,FOS,SMAD2,JUN,SP1,PBX1,PPARA,ETV5,HOXA10,HOXB7
----------core promoter proximal region sequence-specific DNA binding	GO:0000987	0.046	237	305	15	0.049	0.063	HOXA5,CREB1,MYB,ETS1,MYC,NR6A1,TCF7L2,ETS2,PAXBP1,SMAD2,JUN,SP1,PPARA,HOXA10,HOXB7
-----------RNA polymerase II core promoter proximal region sequence-specific DNA binding	GO:0000978	0.0262	226	305	15	0.049	0.066	HOXA5,CREB1,MYB,ETS1,MYC,NR6A1,TCF7L2,ETS2,PAXBP1,SMAD2,JUN,SP1,PPARA,HOXA10,HOXB7
----protein binding	GO:0005515	1.1e-08	10553	305	241	0.79	0.023	WNT16,M6PR,PKD1,HFE,FAS,DCBLD2,ELMO2,UHRF1BP1,SLC9A7,SP100,RHOA,TGFBR3,PABPC1,PRKACA,UBE2D1,FERMT2,FSCN1,KLHL20,N4BP2,HOXA9,MLLT10,RAB21,SESN1,CDC14B,PHLPP1,CCNT2,TXLNA,SRRT,TXNDC16,KLHL42,PTPN4,DNMT3B,BRAP,FKBP5,RAB18,MKNK2,CRKL,MAPK1,MIEF1,EP300,SEC23A,RASSF2,MAPRE1,XIAP,FLT1,VAC14,IKBKB,PIK3CG,DNAJB6,HOXA5,CASP2,EZH2,PALD1,SHOC2,NUFIP2,ARPC3,CDKN1B,TPD52L1,RAB23,E2F3,QKI,VEGFA,ERBIN,LOX,LMNB1,…
-----protein domain specific binding	GO:0019904	0.014	456	305	23	0.075	0.05	PKD1,SP100,TGFBR3,CASP2,FN1,RNF2,PTPN12,ATF4,ABI2,NCOA2,TCF7L2,ADAM12,HMGA2,ETS2,DFFA,DLC1,BMI1,IRS1,BCL2,SMAD2,RCC2,SP1,RACK1
-----enzyme binding	GO:0019899	0.000763	1800	305	61	0.2	0.034	PKD1,FAS,ELMO2,UHRF1BP1,SP100,PRKACA,HOXA9,CCNT2,MAPK1,IKBKB,CASP2,SHOC2,CDKN1B,FN1,ERRFI1,CREB1,PLCG1,GGA3,PIN1,ATF4,HERC2,SNX9,ATP6V1E1,RAB11FIP4,RIN2,CAB39,HMGA1,RDX,RTF1,ABI2,PDPK1,GATA6,AKT1,MSN,NOTCH1,TCF7L2,BAG4,SHC1,AVPR1A,CKB,FRS2,MAPK7,IRS1,MAP3K2,DENND5B,BCL2,BTC,SMAD2,CDK5R1,SMCR8,JUN,RCC2,PAK2,YOD1,SP1,PPARA,TUBB,IARS,RACK1,RGL2,HOXA10
------kinase binding	GO:0019900	0.000499	497	305	27	0.089	0.054	PKD1,FAS,ELMO2,SP100,PRKACA,IKBKB,CDKN1B,ERRFI1,PLCG1,PIN1,ATF4,CAB39,ABI2,GATA6,MSN,TCF7L2,SHC1,AVPR1A,FRS2,MAPK7,IRS1,MAP3K2,CDK5R1,SMCR8,RCC2,PAK2,RACK1
-------protein kinase binding	GO:0019901	0.00619	434	305	23	0.075	0.053	PKD1,ELMO2,PRKACA,IKBKB,CDKN1B,ERRFI1,PLCG1,PIN1,ATF4,GATA6,MSN,TCF7L2,SHC1,AVPR1A,FRS2,MAPK7,IRS1,MAP3K2,CDK5R1,SMCR8,RCC2,PAK2,RACK1
Biological Process: miR-196b-5p&miR-200b-3p
t name	term ID	p-value	T	Q	Q&T	Q&T/Q	Q&T/T	Q&T list
endothelium development	GO:0003158	0.00734	88	305	10	0.033	0.114	RHOA,IKBKB,ACVR2B,RAP2C,KDR,ROCK2,RDX,MSN,NOTCH1,ZEB1
cell cycle	GO:0007049	0.00297	1410	305	50	0.164	0.035	PKD1,RHOA,PRKACA,UBE2D1,CDC14B,CCNT2,EP300,MAPRE1,CASP2,CDKN1B,TPD52L1,ERBIN,NUP155,MSH6,MYB,SEPT7,YEATS4,PIN1,AJUBA,SNX9,RAB11FIP4,ROCK2,CAB39,MYC,KIF13A,RDX,GATA6,AKT1,TCF7L2,HMGA2,TBRG1,BACH1,GFI1,BAP1,TP53INP1,E2F7,IGF2,BUB1,GPS1,MAP3K2,KLF11,CCNE2,CRLF3,CDK5R1,JUN,RCC2,PAK2,TUBB,MTOR,RACK1
signaling	GO:0023052	0.00206	5263	305	132	0.433	0.025	WNT16,PKD1,HFE,FAS,DCBLD2,ELMO2,SP100,RHOA,CLEC2D,TGFBR3,PRKACA,UBE2D1,FERMT2,SESN1,PHLPP1,BRAP,RAB18,MKNK2,CRKL,MAPK1,EP300,RASSF2,XIAP,FLT1,VAC14,IKBKB,PIK3CG,CASP2,EZH2,SHOC2,ARPC3,CDKN1B,TPD52L1,VEGFA,ERBIN,LMNB1,ACVR2B,NRBP1,FN1,MSH6,ERRFI1,CREB1,CD274,KCNJ2,RAP2C,PLCG1,WNT1,PIN1,PTPN12,KDR,ATF4,ATP6V1F,DNAJB9,AJUBA,DNMT1,ATP6V1E1,RIN2,KRAS,ROCK2,CAB39,GATA4,MYC,RDX,BCAR3,ABI2,TRPC3,TLE3,TSP…
macromolecule metabolic process	GO:0043170	0.00743	7442	305	170	0.557	0.023	WNT16,PKD1,HFE,FAS,WDR37,MRPS35,SP100,RHOA,TGFBR3,PABPC1,PRKACA,UBE2D1,KLHL20,MLLT10,CDC14B,PHLPP1,CCNT2,SRRT,KLHL42,PTPN4,DNMT3B,BRAP,MKNK2,CRKL,MAPK1,EP300,RASSF2,XIAP,FLT1,IKBKB,PIK3CG,DNAJB6,HOXA5,CASP2,EZH2,LHX2,CDKN1B,TPD52L1,E2F3,VEGFA,ERBIN,LOX,NUP155,ACVR2B,INO80D,NRBP1,FN1,MSH6,ERRFI1,CREB1,MYB,DNMT3A,RNF2,RAP2C,PLCG1,WNT1,GGA3,MRPS26,YEATS4,PIN1,PTPN12,KDR,ATF4,DNAJB9,HERC2,MBD4,AJUBA,…
----macromolecule modification	GO:0043412	0.0102	3434	305	93	0.305	0.027	WNT16,PKD1,HFE,FAS,RHOA,TGFBR3,PRKACA,UBE2D1,KLHL20,CDC14B,PHLPP1,CCNT2,KLHL42,PTPN4,DNMT3B,BRAP,MKNK2,CRKL,MAPK1,EP300,RASSF2,XIAP,FLT1,IKBKB,PIK3CG,EZH2,CDKN1B,TPD52L1,VEGFA,LOX,NUP155,INO80D,NRBP1,FN1,ERRFI1,CREB1,MYB,DNMT3A,RNF2,RAP2C,PLCG1,YEATS4,PIN1,PTPN12,KDR,HERC2,MBD4,SNX9,DNMT1,KRAS,ROCK2,CAB39,MYC,RTF1,ABI2,PDPK1,AKT1,ATG12,MEPCE,HMGA2,PTPRD,ELOC,HIST1H2BD,PPP1R15B,SHC1,TGFBR2,BAP1,DL…
----macromolecule biosynthetic process	GO:0009059	0.0148	4007	305	104	0.341	0.026	PKD1,HFE,MRPS35,SP100,TGFBR3,PABPC1,UBE2D1,MLLT10,CCNT2,SRRT,DNMT3B,MAPK1,EP300,XIAP,IKBKB,HOXA5,EZH2,LHX2,CDKN1B,E2F3,VEGFA,ERBIN,NUP155,ACVR2B,NRBP1,CREB1,MYB,RNF2,WNT1,MRPS26,YEATS4,PIN1,KDR,ATF4,AJUBA,QRSL1,DNMT1,MED10,ETS1,IGF2BP3,GATA4,MYC,HMGA1,RTF1,SECISBP2L,NCOA2,GATA6,AKT1,POLR2D,ATG12,ABT1,MMS22L,MTDH,NR6A1,NOTCH1,ZEB1,TCF7L2,HMGA2,ARID5B,TCF7L1,TBRG1,ELOC,BACH1,ETS2,PPP1R15B,PAXBP1,IG…
----gene expression	GO:0010467	0.000965	4231	305	113	0.37	0.027	WNT16,PKD1,HFE,WDR37,MRPS35,SP100,TGFBR3,PABPC1,PRKACA,UBE2D1,MLLT10,CCNT2,SRRT,DNMT3B,MAPK1,EP300,XIAP,IKBKB,HOXA5,CASP2,EZH2,LHX2,CDKN1B,E2F3,VEGFA,ERBIN,NUP155,ACVR2B,NRBP1,FN1,CREB1,MYB,DNMT3A,RNF2,WNT1,MRPS26,YEATS4,PIN1,ATF4,AJUBA,QRSL1,DNMT1,MED10,KRAS,ROCK2,ETS1,IGF2BP3,GATA4,MYC,HMGA1,RDX,RTF1,SECISBP2L,NCOA2,GATA6,AKT1,POLR2D,ABT1,MSN,MTDH,NR6A1,NOTCH1,ZEB1,TCF7L2,CELF1,HMGA2,ARID5B,TCF…
developmental process	GO:0032502	0.00176	4030	305	108	0.354	0.027	WNT16,PKD1,MAMLD1,FAS,SP100,RHOA,TGFBR3,PRKACA,FERMT2,FSCN1,HOXA9,SRRT,RAB18,MKNK2,CRKL,MAPK1,MIEF1,EP300,FLT1,IKBKB,HOXA5,EZH2,RAB23,VEGFA,LOX,ACVR2B,FN1,MSH6,ERRFI1,CREB1,MYB,HOXB8,HOXB5,SEPT7,RAP2C,PARD6B,PLCG1,WNT1,PIN1,KDR,WASF3,KRAS,ROCK2,ETS1,IGF2BP3,GATA4,MYC,HMGA1,RDX,RTF1,TLE3,ABHD2,GATA6,ARHGDIA,AKT1,MEIS1,POLR2D,NLGN4X,MSN,MTDH,NOTCH1,ZEB1,TCF7L2,ADAM12,CELF1,ALDOA,HMGA2,ARID5B,CD8A,P…
----anatomical structure development	GO:0048856	0.0101	3727	305	99	0.325	0.027	WNT16,PKD1,MAMLD1,FAS,SP100,RHOA,TGFBR3,PRKACA,FERMT2,FSCN1,HOXA9,RAB18,MKNK2,CRKL,MAPK1,MIEF1,EP300,FLT1,IKBKB,HOXA5,EZH2,RAB23,VEGFA,LOX,ACVR2B,FN1,MSH6,ERRFI1,CREB1,MYB,HOXB8,HOXB5,SEPT7,RAP2C,PARD6B,PLCG1,WNT1,PIN1,KDR,WASF3,KRAS,ROCK2,ETS1,IGF2BP3,GATA4,MYC,RDX,RTF1,TLE3,ABHD2,GATA6,ARHGDIA,AKT1,MEIS1,NLGN4X,MSN,MTDH,NOTCH1,ZEB1,TCF7L2,ADAM12,CELF1,ALDOA,HMGA2,ARID5B,CD8A,PTPRD,SUPV3L1,ETS2,…
----anatomical structure morphogenesis	GO:0009653	5.59e-05	1632	305	60	0.197	0.037	WNT16,PKD1,SP100,RHOA,TGFBR3,FERMT2,FSCN1,CRKL,MAPK1,MIEF1,FLT1,IKBKB,HOXA5,RAB23,VEGFA,LOX,ACVR2B,FN1,ERRFI1,CREB1,HOXB5,SEPT7,PARD6B,PLCG1,WNT1,KDR,WASF3,KRAS,ROCK2,ETS1,IGF2BP3,GATA4,MYC,RDX,RTF1,TLE3,GATA6,ARHGDIA,MSN,MTDH,NOTCH1,ADAM12,ALDOA,HMGA2,PTPRD,SUPV3L1,SHC1,FMNL3,TGFBR2,DLC1,E2F7,FRS2,MAPK7,ZFPM2,SMAD2,FOXG1,CDK5R1,RCC2,MTOR,RACK1
peptidyl-serine modification	GO:0018209	0.00114	251	305	18	0.059	0.072	PKD1,PRKACA,MKNK2,MAPK1,RASSF2,IKBKB,VEGFA,CAB39,PDPK1,AKT1,HMGA2,TGFBR2,DDIT4,CDK5R1,PAK2,TBK1,MTOR,RACK1
phosphorus metabolic process	GO:0006793	0.0385	2676	305	75	0.246	0.028	WNT16,PKD1,HFE,FAS,RHOA,ACSL4,TGFBR3,PRKACA,CDC14B,PHLPP1,CCNT2,PTPN4,BRAP,MKNK2,CRKL,MAPK1,RASSF2,FLT1,VAC14,IKBKB,PIK3CG,EZH2,CDKN1B,TPD52L1,RAB23,VEGFA,NUP155,NRBP1,FN1,PLEKHA3,ERRFI1,CREB1,RAP2C,PLCG1,PIN1,PTPN12,KDR,MBD4,SNX9,KRAS,ROCK2,LDHA,CAB39,MYC,ABI2,PDPK1,AKT1,ALDOA,HMGA2,PTPRD,ATP5G3,PPP1R15B,RRP1B,SHC1,TGFBR2,DLC1,FRS2,MAPK7,IGF2,DDIT4,IRS1,GPS1,MAP3K2,CTPS1,MALT1,BTC,CCNE2,SMAD2,CD…
----phosphate-containing compound metabolic process	GO:0006796	0.0216	2586	305	74	0.243	0.029	WNT16,PKD1,HFE,FAS,RHOA,TGFBR3,PRKACA,CDC14B,PHLPP1,CCNT2,PTPN4,BRAP,MKNK2,CRKL,MAPK1,RASSF2,FLT1,VAC14,IKBKB,PIK3CG,EZH2,CDKN1B,TPD52L1,RAB23,VEGFA,NUP155,NRBP1,FN1,PLEKHA3,ERRFI1,CREB1,RAP2C,PLCG1,PIN1,PTPN12,KDR,MBD4,SNX9,KRAS,ROCK2,LDHA,CAB39,MYC,ABI2,PDPK1,AKT1,ALDOA,HMGA2,PTPRD,ATP5G3,PPP1R15B,RRP1B,SHC1,TGFBR2,DLC1,FRS2,MAPK7,IGF2,DDIT4,IRS1,GPS1,MAP3K2,CTPS1,MALT1,BTC,CCNE2,SMAD2,CDK5R1,S…
-----phosphorylation	GO:0016310	0.000469	1775	305	61	0.2	0.034	WNT16,PKD1,HFE,FAS,RHOA,TGFBR3,PRKACA,PHLPP1,CCNT2,BRAP,MKNK2,CRKL,MAPK1,RASSF2,FLT1,IKBKB,PIK3CG,EZH2,CDKN1B,TPD52L1,VEGFA,NUP155,NRBP1,FN1,ERRFI1,CREB1,RAP2C,PLCG1,PIN1,KDR,SNX9,KRAS,ROCK2,LDHA,CAB39,MYC,ABI2,PDPK1,AKT1,ALDOA,HMGA2,PPP1R15B,SHC1,TGFBR2,FRS2,IGF2,DDIT4,IRS1,GPS1,MAP3K2,MALT1,BTC,CCNE2,SMAD2,CDK5R1,SMCR8,PAK2,TBK1,PPARA,MTOR,RACK1
biological regulation	GO:0065007	0.000805	9538	305	210	0.689	0.022	WNT16,PKD1,HFE,FAS,DCBLD2,ELMO2,SLC9A7,SP100,RHOA,CLEC2D,TGFBR3,PABPC1,PRKACA,UBE2D1,FERMT2,FSCN1,KLHL20,HOXA9,MLLT10,RAB21,SESN1,CDC14B,PHLPP1,CCNT2,SRRT,KLHL42,DNMT3B,BRAP,RAB18,MKNK2,CRKL,MAPK1,MIEF1,EP300,RASSF2,MAPRE1,XIAP,FLT1,VAC14,IKBKB,PIK3CG,DNAJB6,HOXA5,CASP2,EZH2,LHX2,SHOC2,ARPC3,CDKN1B,TPD52L1,RAB23,E2F3,VEGFA,ERBIN,LMNB1,NUP155,ACVR2B,NRBP1,FN1,MSH6,ERRFI1,CAMSAP2,CREB1,MYB,DNMT3A,H…
----regulation of biological process	GO:0050789	1.06e-05	9027	305	208	0.682	0.023	WNT16,PKD1,HFE,FAS,DCBLD2,ELMO2,SP100,RHOA,CLEC2D,TGFBR3,PABPC1,PRKACA,UBE2D1,FERMT2,FSCN1,KLHL20,HOXA9,MLLT10,RAB21,SESN1,CDC14B,PHLPP1,CCNT2,SRRT,KLHL42,DNMT3B,BRAP,RAB18,MKNK2,CRKL,MAPK1,MIEF1,EP300,RASSF2,MAPRE1,XIAP,FLT1,VAC14,IKBKB,PIK3CG,DNAJB6,HOXA5,CASP2,EZH2,LHX2,SHOC2,ARPC3,CDKN1B,TPD52L1,RAB23,E2F3,VEGFA,ERBIN,LMNB1,NUP155,ACVR2B,NRBP1,FN1,MSH6,ERRFI1,CAMSAP2,CREB1,MYB,DNMT3A,HOXB8,CD…
-----positive regulation of biological process	GO:0048518	1.37e-07	4556	305	132	0.433	0.029	WNT16,PKD1,HFE,FAS,ELMO2,SP100,RHOA,TGFBR3,PABPC1,PRKACA,UBE2D1,FSCN1,MLLT10,RAB21,CDC14B,CCNT2,DNMT3B,CRKL,MAPK1,MIEF1,EP300,RASSF2,MAPRE1,XIAP,FLT1,IKBKB,PIK3CG,HOXA5,CASP2,EZH2,LHX2,SHOC2,ARPC3,CDKN1B,TPD52L1,E2F3,VEGFA,ERBIN,ACVR2B,FN1,CREB1,MYB,CD274,SEPT7,RAP2C,PLCG1,WNT1,YEATS4,PIN1,KDR,ATF4,AJUBA,SNX9,DNMT1,KRAS,ROCK2,ETS1,CAB39,GATA4,MYC,HMGA1,RDX,RTF1,ABI2,TRPC3,NCOA2,PDPK1,GATA6,ARHGDI…
-----regulation of signaling	GO:0023051	0.0171	2523	305	73	0.239	0.029	WNT16,HFE,FAS,SP100,RHOA,PRKACA,SESN1,PHLPP1,BRAP,CRKL,MAPK1,EP300,RASSF2,XIAP,FLT1,IKBKB,PIK3CG,EZH2,SHOC2,TPD52L1,VEGFA,ERBIN,ACVR2B,FN1,ERRFI1,PLCG1,WNT1,PIN1,PTPN12,KDR,AJUBA,MYC,RDX,PDPK1,GATA6,ARHGDIA,PMAIP1,AKT1,CACNG8,CALM2,NLGN4X,MTDH,NOTCH1,TCF7L2,TCF7L1,BCL2L11,PPP1R15B,SHC1,GFI1,TGFBR2,DLC1,TP53INP1,FRS2,MAPK7,IGF2,KMT2D,DDIT4,IRS1,RAB3B,GPS1,MAP3K2,BCL2,MALT1,BTC,SMAD2,CRLF3,CDK5R1,S…
------positive regulation of signaling	GO:0023056	0.00636	1203	305	44	0.144	0.037	WNT16,HFE,FAS,RHOA,CRKL,MAPK1,RASSF2,XIAP,FLT1,IKBKB,PIK3CG,EZH2,SHOC2,TPD52L1,VEGFA,ACVR2B,PLCG1,WNT1,PIN1,KDR,GATA6,PMAIP1,AKT1,MTDH,NOTCH1,TCF7L2,BCL2L11,SHC1,GFI1,FRS2,IGF2,KMT2D,IRS1,RAB3B,MAP3K2,BCL2,MALT1,SMAD2,CRLF3,SMCR8,PAK2,TBK1,MBD5,RACK1
-----regulation of cellular process	GO:0050794	2.3e-06	8428	305	200	0.656	0.024	WNT16,PKD1,HFE,FAS,DCBLD2,ELMO2,SP100,RHOA,CLEC2D,TGFBR3,PABPC1,PRKACA,UBE2D1,FERMT2,FSCN1,KLHL20,HOXA9,MLLT10,RAB21,SESN1,CDC14B,PHLPP1,CCNT2,SRRT,KLHL42,DNMT3B,BRAP,RAB18,MKNK2,CRKL,MAPK1,MIEF1,EP300,RASSF2,MAPRE1,XIAP,FLT1,VAC14,IKBKB,PIK3CG,DNAJB6,HOXA5,CASP2,EZH2,LHX2,SHOC2,ARPC3,CDKN1B,TPD52L1,E2F3,VEGFA,ERBIN,LMNB1,NUP155,ACVR2B,NRBP1,FN1,MSH6,ERRFI1,CAMSAP2,CREB1,MYB,HOXB8,CD274,RNF2,SEPT…
------positive regulation of cellular process	GO:0048522	1.29e-09	3998	305	126	0.413	0.032	WNT16,PKD1,HFE,FAS,SP100,RHOA,TGFBR3,PABPC1,PRKACA,UBE2D1,FSCN1,MLLT10,RAB21,CDC14B,CCNT2,DNMT3B,CRKL,MAPK1,MIEF1,EP300,RASSF2,MAPRE1,XIAP,FLT1,IKBKB,PIK3CG,HOXA5,CASP2,EZH2,LHX2,SHOC2,ARPC3,CDKN1B,TPD52L1,E2F3,VEGFA,ACVR2B,FN1,CREB1,MYB,CD274,SEPT7,RAP2C,PLCG1,WNT1,YEATS4,PIN1,KDR,ATF4,AJUBA,SNX9,DNMT1,KRAS,ROCK2,ETS1,CAB39,GATA4,MYC,HMGA1,RDX,RTF1,ABI2,TRPC3,NCOA2,PDPK1,GATA6,ARHGDIA,PMAIP1,AKT…
-----regulation of developmental process	GO:0050793	3.49e-05	1611	305	60	0.197	0.037	SP100,RHOA,TGFBR3,PRKACA,HOXA9,CRKL,MIEF1,EP300,FLT1,IKBKB,HOXA5,EZH2,VEGFA,ACVR2B,ERRFI1,CREB1,MYB,HOXB8,SEPT7,PLCG1,WNT1,KDR,WASF3,ROCK2,ETS1,GATA4,MYC,HMGA1,RDX,GATA6,ARHGDIA,AKT1,MEIS1,MSN,MTDH,NOTCH1,ZEB1,TCF7L2,ALDOA,HMGA2,PTPRD,FMNL3,GFI1,TGFBR2,DLC1,FRS2,MAPK7,KMT2D,ZEB2,ZFPM2,SMAD2,CDK5R1,JUN,SUZ12,RCC2,TMEM119,PPARA,MTOR,MBD5,RACK1
------regulation of anatomical structure morphogenesis	GO:0022603	0.0028	715	305	32	0.105	0.045	SP100,RHOA,CRKL,MIEF1,FLT1,HOXA5,VEGFA,SEPT7,PLCG1,WNT1,KDR,WASF3,ROCK2,ETS1,GATA4,MYC,RDX,GATA6,ARHGDIA,MSN,MTDH,NOTCH1,ALDOA,PTPRD,FMNL3,TGFBR2,DLC1,MAPK7,CDK5R1,RCC2,MTOR,RACK1
------positive regulation of developmental process	GO:0051094	0.00324	792	305	34	0.111	0.043	RHOA,TGFBR3,CRKL,MIEF1,FLT1,HOXA5,EZH2,VEGFA,ACVR2B,CREB1,MYB,PLCG1,WNT1,KDR,ETS1,GATA4,MYC,HMGA1,GATA6,ARHGDIA,AKT1,MTDH,NOTCH1,ZEB1,TCF7L2,HMGA2,PTPRD,TGFBR2,ZEB2,SMAD2,JUN,TMEM119,MTOR,RACK1
-----regulation of cell adhesion	GO:0030155	0.000793	477	305	26	0.085	0.055	HFE,CRKL,PIK3CG,VEGFA,FN1,MYB,CD274,WNT1,KDR,ROCK2,ETS1,RDX,PDPK1,ARHGDIA,AKT1,NOTCH1,TGFBR2,DLC1,MAPK7,IGF2,MALT1,ACER2,RCC2,PAK2,PPARA,MTOR
----regulation of molecular function	GO:0065009	3.09e-07	2014	305	75	0.246	0.037	PKD1,HFE,FAS,SP100,RHOA,PRKACA,UBE2D1,CDC14B,CCNT2,CRKL,MAPK1,EP300,RASSF2,MAPRE1,XIAP,FLT1,IKBKB,PIK3CG,DNAJB6,CASP2,EZH2,CDKN1B,TPD52L1,VEGFA,ERBIN,MSH6,ERRFI1,RNF2,RAP2C,PLCG1,WNT1,PIN1,SNX9,ROCK2,CAB39,MYC,RDX,PDPK1,PMAIP1,AKT1,CACNG8,CALM2,MTDH,NOTCH1,TCF7L2,HMGA2,ARID5B,DFFA,RRP1B,SHC1,GFI1,TGFBR2,DLC1,AVPR1A,FRS2,MAPK7,IGF2,CACNB3,BMI1,IRS1,GPS1,MAP3K2,FOS,BCL2,MALT1,CCNE2,SMAD2,CDK5R1,SMC…
-----positive regulation of molecular function	GO:0044093	0.00545	1236	305	45	0.148	0.036	PKD1,HFE,FAS,RHOA,PRKACA,UBE2D1,CDC14B,CCNT2,CRKL,MAPK1,EP300,RASSF2,FLT1,IKBKB,PIK3CG,CASP2,EZH2,TPD52L1,VEGFA,MSH6,PLCG1,WNT1,PIN1,SNX9,CAB39,MYC,PDPK1,PMAIP1,AKT1,MTDH,TCF7L2,HMGA2,ARID5B,SHC1,TGFBR2,DLC1,AVPR1A,FRS2,IGF2,BMI1,IRS1,MAP3K2,MALT1,ACER2,RACK1
-----negative regulation of molecular function	GO:0044092	0.048	821	305	32	0.105	0.039	HFE,SP100,UBE2D1,MAPRE1,XIAP,IKBKB,DNAJB6,CDKN1B,VEGFA,ERBIN,ERRFI1,RNF2,PIN1,ROCK2,CAB39,RDX,PDPK1,AKT1,CALM2,NOTCH1,TCF7L2,HMGA2,DFFA,RRP1B,GFI1,MAPK7,GPS1,SMCR8,JUN,RCC2,PAK2,CALM1
-----regulation of catalytic activity	GO:0050790	0.000257	1539	305	56	0.184	0.036	PKD1,FAS,RHOA,PRKACA,UBE2D1,CDC14B,CCNT2,CRKL,MAPK1,RASSF2,XIAP,FLT1,IKBKB,PIK3CG,DNAJB6,CASP2,EZH2,CDKN1B,TPD52L1,VEGFA,MSH6,ERRFI1,RAP2C,PLCG1,PIN1,SNX9,ROCK2,CAB39,MYC,RDX,PDPK1,PMAIP1,AKT1,NOTCH1,DFFA,RRP1B,SHC1,GFI1,TGFBR2,DLC1,AVPR1A,FRS2,MAPK7,IGF2,BMI1,IRS1,GPS1,MAP3K2,MALT1,CCNE2,CDK5R1,SMCR8,ACER2,RCC2,PAK2,RACK1
------regulation of transferase activity	GO:0051338	0.000148	796	305	37	0.121	0.046	PKD1,RHOA,PRKACA,UBE2D1,CDC14B,CCNT2,CRKL,MAPK1,RASSF2,FLT1,PIK3CG,EZH2,CDKN1B,TPD52L1,VEGFA,ERRFI1,RAP2C,PLCG1,PIN1,SNX9,CAB39,MYC,PDPK1,AKT1,SHC1,TGFBR2,FRS2,IGF2,BMI1,IRS1,GPS1,MAP3K2,MALT1,CCNE2,CDK5R1,SMCR8,PAK2
------positive regulation of catalytic activity	GO:0043085	0.0181	973	305	37	0.121	0.038	PKD1,FAS,RHOA,PRKACA,UBE2D1,CDC14B,CCNT2,CRKL,MAPK1,RASSF2,FLT1,PIK3CG,CASP2,EZH2,TPD52L1,VEGFA,MSH6,PLCG1,PIN1,SNX9,CAB39,MYC,PDPK1,PMAIP1,AKT1,SHC1,TGFBR2,DLC1,AVPR1A,FRS2,IGF2,BMI1,IRS1,MAP3K2,MALT1,ACER2,RACK1
-------positive regulation of transferase activity	GO:0051347	0.000303	548	305	29	0.095	0.053	PKD1,RHOA,PRKACA,UBE2D1,CDC14B,CCNT2,CRKL,MAPK1,RASSF2,FLT1,PIK3CG,EZH2,TPD52L1,VEGFA,PLCG1,PIN1,SNX9,CAB39,MYC,PDPK1,AKT1,SHC1,TGFBR2,FRS2,IGF2,BMI1,IRS1,MAP3K2,MALT1
cell proliferation	GO:0008283	3.72e-05	1415	305	55	0.18	0.039	WNT16,FAS,RHOA,TGFBR3,FSCN1,TXLNA,SRRT,CDV3,CRKL,MAPRE1,XIAP,FLT1,PIK3CG,CDKN1B,E2F3,VEGFA,FN1,CD274,WNT1,KDR,KRAS,ETS1,MYC,HMGA1,GATA6,AKT1,MSN,NR6A1,NOTCH1,ZEB1,TCF7L2,HMGA2,TBRG1,SHC1,TGFBR2,BAP1,DLC1,TP53INP1,E2F7,IGF2,KMT2D,DDIT4,BMI1,IRS1,SHCBP1,BCL2,CTPS1,KLF11,BTC,CDK5R1,ACER2,JUN,ZNF609,TMEM119,NAP1L1
----regulation of cell proliferation	GO:0042127	0.00449	1108	305	42	0.138	0.038	FAS,RHOA,TGFBR3,CRKL,XIAP,FLT1,CDKN1B,E2F3,VEGFA,FN1,CD274,WNT1,KDR,KRAS,ETS1,MYC,HMGA1,GATA6,AKT1,NOTCH1,TCF7L2,HMGA2,TBRG1,SHC1,TGFBR2,BAP1,DLC1,TP53INP1,E2F7,IGF2,KMT2D,BMI1,IRS1,SHCBP1,BCL2,KLF11,BTC,ACER2,JUN,ZNF609,TMEM119,NAP1L1
cellular component organization or biogenesis	GO:0071840	0.00544	5142	305	128	0.42	0.025	M6PR,HFE,FAS,WDR37,DCBLD2,MRPS35,SP100,RHOA,PRKACA,FERMT2,FSCN1,KLHL20,RAB21,CDC14B,DNMT3B,RAB18,CRKL,MAPK1,MIEF1,EP300,SEC23A,MAPRE1,IKBKB,DNAJB6,EZH2,ARPC3,CDKN1B,RAB23,VEGFA,ERBIN,LOX,NUP155,SEC24A,FN1,RND3,MSH6,CAMSAP2,CREB1,MYB,RNF2,SEPT7,KCNJ2,PARD6B,PLCG1,STX16,WNT1,GGA3,MRPS26,YEATS4,PIN1,KDR,ATP6V1F,AJUBA,SNX9,DNMT1,ATP6V1E1,RIN2,WASF3,KRAS,ROCK2,ETS1,MYC,KIF13A,HMGA1,RDX,ABI2,TLE3,PDPK1…
----cellular component organization	GO:0016043	0.00319	4939	305	125	0.41	0.025	M6PR,HFE,FAS,DCBLD2,MRPS35,SP100,RHOA,PRKACA,FERMT2,FSCN1,KLHL20,RAB21,CDC14B,DNMT3B,RAB18,CRKL,MAPK1,MIEF1,EP300,SEC23A,MAPRE1,IKBKB,DNAJB6,EZH2,ARPC3,CDKN1B,RAB23,VEGFA,ERBIN,LOX,NUP155,SEC24A,FN1,RND3,MSH6,CAMSAP2,CREB1,MYB,RNF2,SEPT7,KCNJ2,PARD6B,PLCG1,STX16,WNT1,GGA3,MRPS26,YEATS4,PIN1,KDR,ATP6V1F,AJUBA,SNX9,DNMT1,ATP6V1E1,RIN2,WASF3,KRAS,ROCK2,ETS1,MYC,KIF13A,HMGA1,RDX,ABI2,TLE3,PDPK1,ARHGD…
-----regulation of cellular component organization	GO:0051128	0.0056	1780	305	58	0.19	0.033	HFE,DCBLD2,RHOA,PRKACA,FSCN1,RAB21,CDC14B,DNMT3B,CRKL,MAPK1,MIEF1,MAPRE1,IKBKB,DNAJB6,ARPC3,CDKN1B,VEGFA,CAMSAP2,MYB,SEPT7,WNT1,PIN1,KDR,AJUBA,SNX9,DNMT1,WASF3,ROCK2,MYC,HMGA1,RDX,ABI2,ARHGDIA,PMAIP1,AKT1,MSN,NOTCH1,ALDOA,BCL2L11,PTPRD,SUPV3L1,BAG4,DFFA,FMNL3,GFI1,BAP1,DLC1,IGF2,ZEB2,BUB1,BCL2,CRLF3,CDK5R1,SMCR8,JUN,RCC2,MTOR,RACK1
response to stimulus	GO:0050896	0.00193	7030	305	165	0.541	0.023	WNT16,PKD1,HFE,FAS,DCBLD2,MRPS35,ELMO2,SP100,RHOA,CLEC2D,TGFBR3,PRKACA,UBE2D1,FERMT2,KLHL20,SESN1,CDC14B,PHLPP1,SRRT,BRAP,RAB18,MKNK2,CRKL,MAPK1,EP300,RASSF2,XIAP,FLT1,VAC14,IKBKB,PIK3CG,DNAJB6,CASP2,EZH2,SHOC2,ARPC3,CDKN1B,TPD52L1,RAB23,VEGFA,ERBIN,LMNB1,NUP155,ACVR2B,NRBP1,FN1,MSH6,ERRFI1,CREB1,MYB,GOT1,CD274,RAP2C,PLCG1,WNT1,MRPS26,PIN1,PTPN12,KDR,ATF4,ATP6V1F,DNAJB9,HERC2,MBD4,AJUBA,DNMT1,ATP…
----response to endogenous stimulus	GO:0009719	6.03e-05	980	305	43	0.141	0.044	HFE,RHOA,TGFBR3,PRKACA,UBE2D1,FERMT2,MAPK1,EP300,XIAP,SHOC2,ACVR2B,CREB1,GOT1,PLCG1,WNT1,PIN1,PTPN12,ATF4,ATP6V1F,ATP6V1E1,RDX,NCOA2,ABHD2,PDPK1,GATA6,AKT1,POLR2D,NR6A1,NOTCH1,SHC1,TGFBR2,AVPR1A,FRS2,MAPK7,IGF2,KMT2D,IRS1,FOS,SHCBP1,SMAD2,JUN,MTOR,MBD5
-----cellular response to endogenous stimulus	GO:0071495	1.7e-05	903	305	42	0.138	0.047	HFE,RHOA,TGFBR3,PRKACA,UBE2D1,FERMT2,MAPK1,EP300,XIAP,SHOC2,ACVR2B,GOT1,PLCG1,WNT1,PIN1,PTPN12,ATF4,ATP6V1F,ATP6V1E1,RDX,NCOA2,ABHD2,PDPK1,GATA6,AKT1,POLR2D,NR6A1,NOTCH1,SHC1,TGFBR2,AVPR1A,FRS2,MAPK7,IGF2,KMT2D,IRS1,FOS,SHCBP1,SMAD2,JUN,MTOR,MBD5
----response to chemical	GO:0042221	4.28e-07	2929	305	96	0.315	0.033	WNT16,HFE,FAS,ELMO2,SP100,RHOA,TGFBR3,PRKACA,UBE2D1,FERMT2,KLHL20,SESN1,SRRT,MKNK2,MAPK1,EP300,XIAP,FLT1,IKBKB,PIK3CG,SHOC2,CDKN1B,VEGFA,ERBIN,LMNB1,ACVR2B,CREB1,GOT1,CD274,PLCG1,WNT1,PIN1,PTPN12,KDR,ATF4,ATP6V1F,DNAJB9,AJUBA,ATP6V1E1,KRAS,ROCK2,GATA4,MYC,RDX,BCAR3,TRPC3,NCOA2,CYP1A1,ABHD2,PDPK1,GATA6,PMAIP1,AKT1,POLR2D,MSN,MTDH,NR6A1,NOTCH1,TCF7L2,SERPINH1,HMGA2,SLC30A6,BCL2L11,ELOC,BACH1,BAG4,P…
-----response to oxygen-containing compound	GO:1901700	0.0432	855	305	33	0.108	0.039	FAS,TGFBR3,PRKACA,MAPK1,ERBIN,CREB1,GOT1,ATF4,ATP6V1F,ATP6V1E1,ROCK2,TRPC3,ABHD2,PDPK1,AKT1,MSN,MTDH,TCF7L2,SHC1,GFI1,TGFBR2,AVPR1A,MAPK7,IGF2,IRS1,FOS,SMAD2,CDK5R1,ACER2,JUN,MTOR,MBD5,RACK1
-----response to organic substance	GO:0010033	1.41e-07	2103	305	78	0.256	0.037	HFE,FAS,SP100,RHOA,TGFBR3,PRKACA,UBE2D1,FERMT2,KLHL20,SRRT,MAPK1,EP300,XIAP,FLT1,IKBKB,SHOC2,VEGFA,ERBIN,LMNB1,ACVR2B,CREB1,GOT1,CD274,PLCG1,WNT1,PIN1,PTPN12,KDR,ATF4,ATP6V1F,DNAJB9,ATP6V1E1,ROCK2,MYC,RDX,TRPC3,NCOA2,CYP1A1,ABHD2,PDPK1,GATA6,PMAIP1,AKT1,POLR2D,MSN,MTDH,NR6A1,NOTCH1,TCF7L2,SERPINH1,BCL2L11,BAG4,PPP1R15B,SHC1,GFI1,TGFBR2,HSPA4L,AVPR1A,FRS2,MAPK7,IGF2,KMT2D,DDIT4,IRS1,TRIM56,FOS,SHC…
------response to growth factor	GO:0070848	1.4e-07	471	305	32	0.105	0.068	HFE,RHOA,TGFBR3,UBE2D1,FERMT2,MAPK1,XIAP,FLT1,SHOC2,VEGFA,ACVR2B,PLCG1,WNT1,PIN1,PTPN12,KDR,MYC,PDPK1,GATA6,AKT1,POLR2D,NOTCH1,SHC1,TGFBR2,FRS2,MAPK7,DDIT4,FOS,SHCBP1,SMAD2,JUN,RACK1
----response to abiotic stimulus	GO:0009628	0.00129	725	305	33	0.108	0.046	PKD1,FAS,PRKACA,UBE2D1,MAPK1,EP300,DNAJB6,CASP2,VEGFA,NUP155,MSH6,ATF4,MBD4,AJUBA,CAB39,MYC,TRPC3,GATA6,PMAIP1,AKT1,POLR2D,NOTCH1,HMGA2,ELOC,BACH1,BAG4,CLPB,DDIT4,MAP3K2,DENND5B,BCL2,JUN,MTOR
----regulation of response to stimulus	GO:0048583	0.000501	3118	305	91	0.298	0.029	WNT16,HFE,FAS,ELMO2,SP100,RHOA,CLEC2D,PRKACA,UBE2D1,SESN1,PHLPP1,BRAP,CRKL,MAPK1,EP300,RASSF2,XIAP,FLT1,IKBKB,PIK3CG,DNAJB6,EZH2,SHOC2,ARPC3,TPD52L1,VEGFA,ERBIN,NUP155,ACVR2B,FN1,ERRFI1,MYB,PLCG1,WNT1,PIN1,PTPN12,KDR,ATF4,AJUBA,KRAS,ETS1,MYC,HMGA1,RDX,TRPC3,PDPK1,GATA6,ARHGDIA,PMAIP1,AKT1,CACNG8,CALM2,NLGN4X,MTDH,NOTCH1,TCF7L2,HMGA2,TCF7L1,BCL2L11,CD8A,BAG4,PPP1R15B,SHC1,GFI1,TGFBR2,DLC1,TP53INP1…
----response to stress	GO:0006950	0.00518	3046	305	86	0.282	0.028	WNT16,FAS,DCBLD2,MRPS35,SP100,RHOA,PRKACA,UBE2D1,SESN1,CDC14B,PHLPP1,CRKL,MAPK1,EP300,RASSF2,XIAP,IKBKB,PIK3CG,DNAJB6,CASP2,CDKN1B,TPD52L1,RAB23,VEGFA,ERBIN,NUP155,FN1,MSH6,ERRFI1,WNT1,MRPS26,ATF4,DNAJB9,HERC2,MBD4,AJUBA,KRAS,ETS1,CAB39,GATA4,MYC,HMGA1,TRPC3,PDPK1,GATA6,PMAIP1,AKT1,POLR2D,MMS22L,NOTCH1,SERPINH1,HMGA2,BCL2L11,ELOC,BACH1,BAG4,PPP1R15B,IGF2BP1,SHC1,CLPB,GFI1,HSPA4L,GPX8,OXR1,TP53INP…
----cellular response to stimulus	GO:0051716	7.42e-05	5822	305	148	0.485	0.025	WNT16,PKD1,HFE,FAS,DCBLD2,MRPS35,ELMO2,SP100,RHOA,CLEC2D,TGFBR3,PRKACA,UBE2D1,FERMT2,SESN1,CDC14B,PHLPP1,SRRT,BRAP,RAB18,MKNK2,CRKL,MAPK1,EP300,RASSF2,XIAP,FLT1,VAC14,IKBKB,PIK3CG,DNAJB6,CASP2,EZH2,SHOC2,ARPC3,CDKN1B,TPD52L1,VEGFA,ERBIN,LMNB1,NUP155,ACVR2B,NRBP1,FN1,MSH6,ERRFI1,CREB1,GOT1,CD274,RAP2C,PLCG1,WNT1,MRPS26,PIN1,PTPN12,KDR,ATF4,ATP6V1F,DNAJB9,HERC2,MBD4,AJUBA,DNMT1,ATP6V1E1,RIN2,KRAS,R…
-----cellular response to chemical stimulus	GO:0070887	3.95e-07	2232	305	80	0.262	0.036	WNT16,HFE,FAS,ELMO2,SP100,RHOA,TGFBR3,PRKACA,UBE2D1,FERMT2,SRRT,MKNK2,MAPK1,EP300,XIAP,FLT1,IKBKB,PIK3CG,SHOC2,CDKN1B,VEGFA,ERBIN,LMNB1,ACVR2B,GOT1,PLCG1,WNT1,PIN1,PTPN12,KDR,ATF4,ATP6V1F,DNAJB9,AJUBA,ATP6V1E1,ROCK2,MYC,RDX,NCOA2,CYP1A1,ABHD2,PDPK1,GATA6,PMAIP1,AKT1,POLR2D,MSN,MTDH,NR6A1,NOTCH1,HMGA2,BCL2L11,ELOC,BACH1,BAG4,PPP1R15B,SHC1,GFI1,TGFBR2,GPX8,AVPR1A,FRS2,MAPK7,IGF2,KMT2D,DDIT4,IRS1,FO…
------cellular response to organic substance	GO:0071310	5.61e-05	1796	305	64	0.21	0.036	HFE,SP100,RHOA,TGFBR3,PRKACA,UBE2D1,FERMT2,SRRT,MAPK1,EP300,XIAP,FLT1,IKBKB,SHOC2,VEGFA,ERBIN,LMNB1,ACVR2B,GOT1,PLCG1,WNT1,PIN1,PTPN12,KDR,ATF4,ATP6V1F,DNAJB9,ATP6V1E1,ROCK2,RDX,NCOA2,CYP1A1,ABHD2,PDPK1,GATA6,AKT1,POLR2D,MSN,MTDH,NR6A1,NOTCH1,BCL2L11,BAG4,PPP1R15B,SHC1,GFI1,TGFBR2,AVPR1A,FRS2,MAPK7,IGF2,KMT2D,DDIT4,IRS1,FOS,SHCBP1,BTC,SMAD2,JUN,PAK2,YOD1,MTOR,MBD5,RACK1
-------cellular response to growth factor stimulus	GO:0071363	3.3e-07	459	305	31	0.102	0.068	HFE,RHOA,TGFBR3,UBE2D1,FERMT2,MAPK1,XIAP,FLT1,SHOC2,VEGFA,ACVR2B,PLCG1,WNT1,PIN1,PTPN12,KDR,PDPK1,GATA6,AKT1,POLR2D,NOTCH1,SHC1,TGFBR2,FRS2,MAPK7,DDIT4,FOS,SHCBP1,SMAD2,JUN,RACK1
-----cellular response to stress	GO:0033554	1.01e-06	1583	305	63	0.207	0.04	WNT16,FAS,MRPS35,SP100,PRKACA,UBE2D1,SESN1,CDC14B,PHLPP1,CRKL,MAPK1,EP300,RASSF2,XIAP,IKBKB,DNAJB6,CASP2,CDKN1B,TPD52L1,VEGFA,NUP155,MSH6,WNT1,MRPS26,ATF4,DNAJB9,HERC2,MBD4,AJUBA,CAB39,MYC,HMGA1,GATA6,PMAIP1,AKT1,POLR2D,MMS22L,NOTCH1,HMGA2,BCL2L11,ELOC,BACH1,BAG4,PPP1R15B,IGF2BP1,SHC1,CLPB,GPX8,E2F7,MAPK7,DDIT4,GPS1,MAP3K2,FOS,BCL2,JUN,PAK2,YOD1,MTOR,GNL1,RACK1,TXNDC5,ETV5
----positive regulation of response to stimulus	GO:0048584	0.00303	1746	305	58	0.19	0.033	WNT16,HFE,FAS,ELMO2,RHOA,PRKACA,UBE2D1,CRKL,MAPK1,EP300,RASSF2,XIAP,FLT1,IKBKB,PIK3CG,EZH2,SHOC2,ARPC3,TPD52L1,VEGFA,ERBIN,ACVR2B,MYB,PLCG1,WNT1,PIN1,KDR,KRAS,ETS1,MYC,HMGA1,TRPC3,PDPK1,GATA6,PMAIP1,AKT1,MTDH,NOTCH1,TCF7L2,HMGA2,BCL2L11,SHC1,GFI1,FRS2,IGF2,KMT2D,IRS1,MAP3K2,BCL2,MALT1,SMAD2,CRLF3,SMCR8,PAK2,TBK1,MTOR,MBD5,RACK1
cell death	GO:0008219	0.0016	1586	305	55	0.18	0.035	WNT16,FAS,SP100,KLHL20,PHLPP1,MAPK1,EP300,RASSF2,XIAP,IKBKB,DNAJB6,HOXA5,CASP2,CDKN1B,TPD52L1,VEGFA,MSH6,CD274,WNT1,KDR,ATF4,MYC,PDPK1,GATA6,ARHGDIA,PMAIP1,AKT1,MTDH,NOTCH1,TCF7L2,HMGA2,BCL2L11,SUPV3L1,BAG4,DFFA,SHC1,TGFBR2,DLC1,TP53INP1,MAPK7,DDIT4,MAP3K2,FOS,BCL2,KLF11,MALT1,ZMAT3,CDK5R1,ACER2,JUN,PAK2,TBK1,MTOR,RACK1,TXNDC5
----programmed cell death	GO:0012501	0.00217	1477	305	52	0.17	0.035	FAS,SP100,KLHL20,PHLPP1,MAPK1,EP300,RASSF2,XIAP,IKBKB,DNAJB6,HOXA5,CASP2,CDKN1B,TPD52L1,VEGFA,MSH6,CD274,WNT1,KDR,ATF4,MYC,PDPK1,GATA6,ARHGDIA,PMAIP1,AKT1,MTDH,NOTCH1,TCF7L2,HMGA2,BCL2L11,SUPV3L1,BAG4,DFFA,SHC1,TGFBR2,DLC1,TP53INP1,MAPK7,DDIT4,MAP3K2,BCL2,KLF11,MALT1,ZMAT3,CDK5R1,ACER2,JUN,PAK2,MTOR,RACK1,TXNDC5
-----apoptotic process	GO:0006915	0.000326	1349	305	51	0.167	0.038	FAS,SP100,KLHL20,PHLPP1,MAPK1,EP300,RASSF2,XIAP,IKBKB,DNAJB6,HOXA5,CASP2,TPD52L1,VEGFA,MSH6,CD274,WNT1,KDR,ATF4,MYC,PDPK1,GATA6,ARHGDIA,PMAIP1,AKT1,MTDH,NOTCH1,TCF7L2,HMGA2,BCL2L11,SUPV3L1,BAG4,DFFA,SHC1,TGFBR2,DLC1,TP53INP1,MAPK7,DDIT4,MAP3K2,BCL2,KLF11,MALT1,ZMAT3,CDK5R1,ACER2,JUN,PAK2,MTOR,RACK1,TXNDC5
----regulation of cell death	GO:0010941	0.000179	1207	305	48	0.157	0.04	WNT16,FAS,SP100,KLHL20,PHLPP1,RASSF2,XIAP,IKBKB,DNAJB6,HOXA5,CASP2,CDKN1B,TPD52L1,VEGFA,CD274,WNT1,KDR,ATF4,MYC,GATA6,ARHGDIA,PMAIP1,AKT1,MTDH,NOTCH1,TCF7L2,HMGA2,BCL2L11,SUPV3L1,BAG4,DFFA,SHC1,DLC1,TP53INP1,MAPK7,DDIT4,MAP3K2,FOS,BCL2,KLF11,MALT1,CDK5R1,ACER2,JUN,PAK2,TBK1,RACK1,TXNDC5
-----regulation of programmed cell death	GO:0043067	0.00217	1116	305	43	0.141	0.039	FAS,SP100,KLHL20,PHLPP1,RASSF2,XIAP,IKBKB,DNAJB6,HOXA5,CASP2,TPD52L1,VEGFA,CD274,WNT1,KDR,ATF4,MYC,GATA6,ARHGDIA,PMAIP1,AKT1,MTDH,NOTCH1,TCF7L2,HMGA2,BCL2L11,SUPV3L1,BAG4,DFFA,SHC1,DLC1,TP53INP1,MAPK7,MAP3K2,BCL2,KLF11,MALT1,CDK5R1,ACER2,JUN,PAK2,RACK1,TXNDC5
------regulation of apoptotic process	GO:0042981	0.00167	1105	305	43	0.141	0.039	FAS,SP100,KLHL20,PHLPP1,RASSF2,XIAP,IKBKB,DNAJB6,HOXA5,CASP2,TPD52L1,VEGFA,CD274,WNT1,KDR,ATF4,MYC,GATA6,ARHGDIA,PMAIP1,AKT1,MTDH,NOTCH1,TCF7L2,HMGA2,BCL2L11,SUPV3L1,BAG4,DFFA,SHC1,DLC1,TP53INP1,MAPK7,MAP3K2,BCL2,KLF11,MALT1,CDK5R1,ACER2,JUN,PAK2,RACK1,TXNDC5
cell communication	GO:0007154	0.00298	5244	305	131	0.43	0.025	WNT16,PKD1,HFE,FAS,DCBLD2,ELMO2,SP100,RHOA,CLEC2D,TGFBR3,PRKACA,UBE2D1,FERMT2,SESN1,PHLPP1,BRAP,RAB18,MKNK2,CRKL,MAPK1,EP300,RASSF2,XIAP,FLT1,VAC14,IKBKB,PIK3CG,CASP2,EZH2,SHOC2,ARPC3,CDKN1B,TPD52L1,VEGFA,ERBIN,LMNB1,ACVR2B,NRBP1,FN1,MSH6,ERRFI1,CREB1,CD274,RAP2C,PLCG1,WNT1,PIN1,PTPN12,KDR,ATF4,ATP6V1F,DNAJB9,AJUBA,DNMT1,ATP6V1E1,RIN2,KRAS,ROCK2,CAB39,GATA4,MYC,RDX,BCAR3,ABI2,TRPC3,TLE3,TSPAN3,NC…
----regulation of cell communication	GO:0010646	0.00785	2469	305	73	0.239	0.03	WNT16,HFE,FAS,SP100,RHOA,PRKACA,SESN1,PHLPP1,BRAP,CRKL,MAPK1,EP300,RASSF2,XIAP,FLT1,IKBKB,PIK3CG,EZH2,SHOC2,TPD52L1,VEGFA,ERBIN,ACVR2B,FN1,ERRFI1,PLCG1,WNT1,PIN1,PTPN12,KDR,AJUBA,MYC,RDX,PDPK1,GATA6,ARHGDIA,PMAIP1,AKT1,CACNG8,CALM2,NLGN4X,MTDH,NOTCH1,TCF7L2,TCF7L1,BCL2L11,PPP1R15B,SHC1,GFI1,TGFBR2,DLC1,TP53INP1,FRS2,MAPK7,IGF2,KMT2D,DDIT4,IRS1,RAB3B,GPS1,MAP3K2,BCL2,MALT1,BTC,SMAD2,CRLF3,CDK5R1,S…
-----positive regulation of cell communication	GO:0010647	0.00547	1196	305	44	0.144	0.037	WNT16,HFE,FAS,RHOA,CRKL,MAPK1,RASSF2,XIAP,FLT1,IKBKB,PIK3CG,EZH2,SHOC2,TPD52L1,VEGFA,ACVR2B,PLCG1,WNT1,PIN1,KDR,GATA6,PMAIP1,AKT1,MTDH,NOTCH1,TCF7L2,BCL2L11,SHC1,GFI1,FRS2,IGF2,KMT2D,IRS1,RAB3B,MAP3K2,BCL2,MALT1,SMAD2,CRLF3,SMCR8,PAK2,TBK1,MBD5,RACK1
----signal transduction	GO:0007165	0.000239	4826	305	127	0.416	0.026	WNT16,PKD1,HFE,FAS,DCBLD2,ELMO2,SP100,RHOA,CLEC2D,TGFBR3,PRKACA,UBE2D1,FERMT2,SESN1,PHLPP1,BRAP,RAB18,MKNK2,CRKL,MAPK1,EP300,RASSF2,XIAP,FLT1,VAC14,IKBKB,PIK3CG,CASP2,EZH2,SHOC2,ARPC3,CDKN1B,TPD52L1,VEGFA,ERBIN,LMNB1,ACVR2B,NRBP1,FN1,MSH6,ERRFI1,CREB1,CD274,RAP2C,PLCG1,WNT1,PIN1,PTPN12,KDR,ATF4,ATP6V1F,DNAJB9,AJUBA,DNMT1,ATP6V1E1,RIN2,KRAS,ROCK2,CAB39,MYC,RDX,BCAR3,ABI2,TRPC3,TLE3,TSPAN3,NCOA2,AB…
-----intracellular signal transduction	GO:0035556	1.86e-07	2198	305	80	0.262	0.036	WNT16,PKD1,FAS,SP100,RHOA,TGFBR3,PRKACA,SESN1,PHLPP1,BRAP,RAB18,MKNK2,CRKL,MAPK1,EP300,RASSF2,XIAP,FLT1,IKBKB,PIK3CG,CASP2,EZH2,SHOC2,CDKN1B,TPD52L1,VEGFA,ERBIN,NRBP1,FN1,MSH6,RAP2C,PLCG1,WNT1,PIN1,KDR,ATF4,AJUBA,DNMT1,RIN2,KRAS,ROCK2,CAB39,MYC,RDX,ABI2,PDPK1,ARHGDIA,PMAIP1,AKT1,CALM2,MTDH,NOTCH1,TCF7L2,BCL2L11,SHC1,DLC1,TP53INP1,E2F7,FRS2,MAPK7,IGF2,DDIT4,IRS1,GPS1,MAP3K2,BCL2,MALT1,ZMAT3,BTC,SM…
-----cell surface receptor signaling pathway	GO:0007166	0.000171	2236	305	73	0.239	0.033	WNT16,HFE,FAS,ELMO2,SP100,RHOA,CLEC2D,TGFBR3,PRKACA,UBE2D1,FERMT2,MKNK2,MAPK1,EP300,XIAP,FLT1,IKBKB,SHOC2,ARPC3,VEGFA,ERBIN,LMNB1,ACVR2B,ERRFI1,CD274,PLCG1,WNT1,PIN1,PTPN12,KDR,ATP6V1F,ATP6V1E1,KRAS,ROCK2,MYC,TSPAN3,PDPK1,GATA6,ARHGDIA,PMAIP1,AKT1,CACNG8,POLR2D,NLGN4X,MSN,MTDH,NOTCH1,TCF7L2,TCF7L1,CD8A,PTPRD,BAG4,SHC1,GFI1,TGFBR2,FRS2,MAPK7,IGF2,DDIT4,IRS1,FOS,SHCBP1,BCL2,MALT1,BTC,SMAD2,CDK5R1,J…
------enzyme linked receptor protein signaling pathway	GO:0007167	2.64e-08	825	305	45	0.148	0.055	HFE,ELMO2,RHOA,TGFBR3,UBE2D1,FERMT2,MAPK1,XIAP,FLT1,SHOC2,ARPC3,VEGFA,ERBIN,ACVR2B,ERRFI1,PLCG1,WNT1,PIN1,PTPN12,KDR,ATP6V1F,ATP6V1E1,KRAS,ROCK2,PDPK1,GATA6,AKT1,POLR2D,NOTCH1,CD8A,PTPRD,SHC1,TGFBR2,FRS2,IGF2,DDIT4,IRS1,FOS,SHCBP1,BTC,SMAD2,CDK5R1,JUN,PAK2,MBD5
-------transmembrane receptor protein serine/threonine kinase signaling pathway	GO:0007178	0.0201	249	305	16	0.052	0.064	HFE,RHOA,TGFBR3,UBE2D1,FERMT2,XIAP,ACVR2B,WNT1,PIN1,PDPK1,GATA6,NOTCH1,TGFBR2,FOS,SMAD2,JUN
-------transmembrane receptor protein tyrosine kinase signaling pathway	GO:0007169	9.41e-05	582	305	31	0.102	0.053	ELMO2,RHOA,MAPK1,FLT1,SHOC2,ARPC3,VEGFA,ERBIN,ERRFI1,PLCG1,WNT1,PTPN12,KDR,ATP6V1F,ATP6V1E1,KRAS,ROCK2,PDPK1,AKT1,POLR2D,CD8A,SHC1,FRS2,IGF2,DDIT4,IRS1,SHCBP1,BTC,CDK5R1,PAK2,MBD5
-----regulation of signal transduction	GO:0009966	0.000775	2278	305	72	0.236	0.032	WNT16,HFE,FAS,SP100,RHOA,PRKACA,SESN1,PHLPP1,BRAP,CRKL,MAPK1,EP300,RASSF2,XIAP,FLT1,IKBKB,PIK3CG,EZH2,SHOC2,TPD52L1,VEGFA,ERBIN,ACVR2B,FN1,ERRFI1,PLCG1,WNT1,PIN1,PTPN12,KDR,AJUBA,MYC,RDX,PDPK1,GATA6,ARHGDIA,PMAIP1,AKT1,CACNG8,CALM2,NLGN4X,MTDH,NOTCH1,TCF7L2,TCF7L1,BCL2L11,PPP1R15B,SHC1,GFI1,TGFBR2,DLC1,TP53INP1,FRS2,MAPK7,IGF2,KMT2D,DDIT4,IRS1,GPS1,MAP3K2,BCL2,MALT1,BTC,SMAD2,CRLF3,CDK5R1,SMCR8,P…
------regulation of intracellular signal transduction	GO:1902531	0.000254	1498	305	55	0.18	0.037	WNT16,FAS,RHOA,PRKACA,SESN1,PHLPP1,CRKL,MAPK1,EP300,RASSF2,XIAP,FLT1,IKBKB,PIK3CG,EZH2,SHOC2,TPD52L1,VEGFA,ERBIN,FN1,PLCG1,PIN1,KDR,AJUBA,MYC,RDX,PDPK1,ARHGDIA,PMAIP1,AKT1,CALM2,MTDH,NOTCH1,TCF7L2,BCL2L11,SHC1,DLC1,TP53INP1,FRS2,MAPK7,IGF2,DDIT4,IRS1,GPS1,MAP3K2,BCL2,MALT1,BTC,CRLF3,CDK5R1,SMCR8,PAK2,TBK1,CALM1,RACK1
-----positive regulation of signal transduction	GO:0009967	0.00347	1136	305	43	0.141	0.038	WNT16,HFE,FAS,RHOA,CRKL,MAPK1,RASSF2,XIAP,FLT1,IKBKB,PIK3CG,EZH2,SHOC2,TPD52L1,VEGFA,ACVR2B,PLCG1,WNT1,PIN1,KDR,GATA6,PMAIP1,AKT1,MTDH,NOTCH1,TCF7L2,BCL2L11,SHC1,GFI1,FRS2,IGF2,KMT2D,IRS1,MAP3K2,BCL2,MALT1,SMAD2,CRLF3,SMCR8,PAK2,TBK1,MBD5,RACK1
cellular nitrogen compound biosynthetic process	GO:0044271	0.0056	3777	305	101	0.331	0.027	PKD1,HFE,MRPS35,SP100,TGFBR3,PABPC1,UBE2D1,MLLT10,CCNT2,SRRT,DNMT3B,MAPK1,EP300,XIAP,IKBKB,HOXA5,EZH2,LHX2,CDKN1B,E2F3,VEGFA,ERBIN,NUP155,ACVR2B,NRBP1,CREB1,MYB,RNF2,WNT1,MRPS26,YEATS4,PIN1,ATF4,AJUBA,QRSL1,DNMT1,MED10,ETS1,IGF2BP3,GATA4,MYC,HMGA1,RTF1,SECISBP2L,NCOA2,GATA6,AKT1,POLR2D,ABT1,MTDH,NR6A1,NOTCH1,ZEB1,TCF7L2,ALDOA,HMGA2,ARID5B,TCF7L1,ATP5G3,ELOC,BACH1,ETS2,PPP1R15B,PAXBP1,IGF2BP1,SHC1…
regulation of multicellular organismal process	GO:0051239	0.037	1983	305	60	0.197	0.03	HFE,SP100,RHOA,TGFBR3,PRKACA,HOXA9,EP300,FLT1,IKBKB,PIK3CG,HOXA5,EZH2,VEGFA,ACVR2B,FN1,ERRFI1,MYB,HOXB8,CD274,SEPT7,KCNJ2,PLCG1,WNT1,PIN1,KDR,ATF4,ROCK2,ETS1,IGF2BP3,GATA4,MYC,TRPC3,GATA6,ARHGDIA,AKT1,CACNG8,MEIS1,MTDH,NOTCH1,ZEB1,TCF7L2,HMGA2,PTPRD,IGF2BP1,GFI1,TGFBR2,AVPR1A,FRS2,MAPK7,CACNB3,KMT2D,TRIM56,MALT1,SMAD2,CDK5R1,TMEM119,TBK1,MTOR,MBD5,RACK1
organic cyclic compound biosynthetic process	GO:1901362	0.0144	3219	305	88	0.289	0.027	PKD1,HFE,SP100,TGFBR3,UBE2D1,MLLT10,CCNT2,SRRT,DNMT3B,MAPK1,EP300,XIAP,IKBKB,HOXA5,EZH2,LHX2,CDKN1B,E2F3,VEGFA,ERBIN,ACVR2B,NRBP1,CREB1,MYB,RNF2,WNT1,YEATS4,PIN1,ATF4,AJUBA,DNMT1,MED10,ETS1,GATA4,MYC,HMGA1,RTF1,NCOA2,GATA6,AKT1,POLR2D,ABT1,MTDH,NR6A1,NOTCH1,ZEB1,TCF7L2,ALDOA,HMGA2,ARID5B,TCF7L1,ATP5G3,ELOC,BACH1,ETS2,PAXBP1,SHC1,GFI1,TP53INP1,E2F7,TAF1D,MAPK7,IGF2,KMT2D,BMI1,ZEB2,ZFPM2,MAP3K2,FOS…
cellular macromolecule metabolic process	GO:0044260	1.91e-05	6898	305	170	0.557	0.025	WNT16,PKD1,HFE,FAS,WDR37,MRPS35,SP100,RHOA,TGFBR3,PABPC1,PRKACA,UBE2D1,KLHL20,MLLT10,CDC14B,PHLPP1,CCNT2,SRRT,KLHL42,PTPN4,DNMT3B,BRAP,MKNK2,CRKL,MAPK1,EP300,RASSF2,XIAP,FLT1,IKBKB,PIK3CG,DNAJB6,HOXA5,CASP2,EZH2,LHX2,CDKN1B,TPD52L1,E2F3,VEGFA,ERBIN,LOX,NUP155,ACVR2B,INO80D,NRBP1,FN1,MSH6,ERRFI1,CREB1,MYB,DNMT3A,RNF2,RAP2C,PLCG1,WNT1,GGA3,MRPS26,YEATS4,PIN1,PTPN12,KDR,ATF4,DNAJB9,HERC2,MBD4,AJUBA,…
----cellular macromolecule biosynthetic process	GO:0034645	0.00692	3893	305	103	0.338	0.026	PKD1,HFE,MRPS35,SP100,TGFBR3,PABPC1,UBE2D1,MLLT10,CCNT2,SRRT,DNMT3B,MAPK1,EP300,XIAP,IKBKB,HOXA5,EZH2,LHX2,CDKN1B,E2F3,VEGFA,ERBIN,NUP155,ACVR2B,NRBP1,CREB1,MYB,RNF2,WNT1,MRPS26,YEATS4,PIN1,ATF4,AJUBA,QRSL1,DNMT1,MED10,ETS1,IGF2BP3,GATA4,MYC,HMGA1,RTF1,SECISBP2L,NCOA2,GATA6,AKT1,POLR2D,ATG12,ABT1,MMS22L,MTDH,NR6A1,NOTCH1,ZEB1,TCF7L2,HMGA2,ARID5B,TCF7L1,TBRG1,ELOC,BACH1,ETS2,PPP1R15B,PAXBP1,IGF2BP…
cellular developmental process	GO:0048869	0.00282	2676	305	79	0.259	0.03	WNT16,RHOA,TGFBR3,PRKACA,FERMT2,HOXA9,CRKL,MAPK1,EP300,IKBKB,HOXA5,EZH2,VEGFA,ACVR2B,FN1,ERRFI1,CREB1,MYB,HOXB8,SEPT7,RAP2C,PARD6B,PLCG1,WNT1,PIN1,KDR,WASF3,KRAS,ROCK2,ETS1,GATA4,MYC,HMGA1,RDX,RTF1,ABHD2,GATA6,ARHGDIA,AKT1,MEIS1,NLGN4X,MSN,NOTCH1,ZEB1,TCF7L2,ADAM12,CELF1,ALDOA,HMGA2,CD8A,PTPRD,SUPV3L1,ETS2,SHC1,FMNL3,GFI1,TGFBR2,DLC1,E2F7,FRS2,MAPK7,KMT2D,DDIT4,ZEB2,ZFPM2,SMAD2,UNC119B,FOXG1,CDK5…
----cell differentiation	GO:0030154	0.0369	2532	305	72	0.236	0.028	WNT16,RHOA,TGFBR3,PRKACA,FERMT2,HOXA9,CRKL,MAPK1,EP300,IKBKB,HOXA5,EZH2,VEGFA,ACVR2B,FN1,ERRFI1,CREB1,MYB,HOXB8,RAP2C,PARD6B,PLCG1,WNT1,PIN1,KDR,KRAS,ROCK2,ETS1,GATA4,MYC,RDX,RTF1,ABHD2,GATA6,ARHGDIA,AKT1,MEIS1,NLGN4X,MSN,NOTCH1,ZEB1,TCF7L2,ADAM12,CELF1,HMGA2,CD8A,PTPRD,ETS2,SHC1,GFI1,TGFBR2,E2F7,FRS2,MAPK7,KMT2D,DDIT4,ZEB2,ZFPM2,SMAD2,UNC119B,FOXG1,CDK5R1,JUN,SUZ12,RCC2,NGRN,TMEM119,PPARA,IARS,M…
-----regulation of cell differentiation	GO:0045595	0.0161	1126	305	41	0.134	0.036	RHOA,PRKACA,HOXA9,CRKL,EP300,IKBKB,HOXA5,EZH2,VEGFA,ACVR2B,ERRFI1,CREB1,MYB,HOXB8,WNT1,KDR,ROCK2,ETS1,GATA4,MYC,ARHGDIA,AKT1,MEIS1,NOTCH1,ZEB1,TCF7L2,PTPRD,GFI1,TGFBR2,FRS2,KMT2D,ZEB2,ZFPM2,SMAD2,CDK5R1,JUN,SUZ12,RCC2,TMEM119,PPARA,MTOR
negative regulation of biological process	GO:0048519	1.59e-09	3962	305	125	0.41	0.032	WNT16,PKD1,HFE,FAS,DCBLD2,SP100,RHOA,TGFBR3,PABPC1,PRKACA,UBE2D1,KLHL20,HOXA9,SESN1,CDC14B,PHLPP1,SRRT,DNMT3B,BRAP,EP300,RASSF2,MAPRE1,XIAP,IKBKB,PIK3CG,DNAJB6,HOXA5,CASP2,EZH2,CDKN1B,RAB23,E2F3,VEGFA,ERBIN,NUP155,ACVR2B,FN1,MSH6,ERRFI1,CREB1,MYB,DNMT3A,HOXB8,CD274,RNF2,RAP2C,PLCG1,WNT1,PIN1,PTPN12,KDR,ATF4,AJUBA,DNMT1,ROCK2,ETS1,CAB39,IGF2BP3,MYC,HMGA1,RDX,RTF1,PDPK1,GATA6,ARHGDIA,AKT1,CALM2,MEI…
heterocycle metabolic process	GO:0046483	0.0147	4665	305	117	0.384	0.025	PKD1,HFE,WDR37,SP100,TGFBR3,PABPC1,PRKACA,UBE2D1,MLLT10,CCNT2,SRRT,DNMT3B,SLC23A2,MAPK1,EP300,XIAP,IKBKB,HOXA5,EZH2,LHX2,CDKN1B,RAB23,E2F3,VEGFA,ERBIN,NUP155,ACVR2B,NRBP1,MSH6,CREB1,MYB,DNMT3A,RNF2,WNT1,YEATS4,PIN1,ATF4,HERC2,MBD4,AJUBA,QRSL1,DNMT1,MED10,LDHA,ETS1,IGF2BP3,GATA4,MYC,HMGA1,RTF1,NCOA2,GATA6,AKT1,POLR2D,ABT1,MMS22L,MEPCE,MTDH,NR6A1,NOTCH1,ZEB1,TCF7L2,CELF1,ALDOA,HMGA2,ARID5B,TCF7L1,T…
----heterocycle biosynthetic process	GO:0018130	0.00295	3100	305	88	0.289	0.028	PKD1,HFE,SP100,TGFBR3,UBE2D1,MLLT10,CCNT2,SRRT,DNMT3B,MAPK1,EP300,XIAP,IKBKB,HOXA5,EZH2,LHX2,CDKN1B,E2F3,VEGFA,ERBIN,ACVR2B,NRBP1,CREB1,MYB,RNF2,WNT1,YEATS4,PIN1,ATF4,AJUBA,DNMT1,MED10,ETS1,GATA4,MYC,HMGA1,RTF1,NCOA2,GATA6,AKT1,POLR2D,ABT1,MTDH,NR6A1,NOTCH1,ZEB1,TCF7L2,ALDOA,HMGA2,ARID5B,TCF7L1,ATP5G3,ELOC,BACH1,ETS2,PAXBP1,SHC1,GFI1,TP53INP1,E2F7,TAF1D,MAPK7,IGF2,KMT2D,BMI1,ZEB2,ZFPM2,MAP3K2,FOS…
regulation of metabolic process	GO:0019222	4.66e-05	5057	305	134	0.439	0.026	WNT16,PKD1,HFE,FAS,SP100,RHOA,TGFBR3,PABPC1,PRKACA,UBE2D1,MLLT10,CDC14B,PHLPP1,CCNT2,SRRT,DNMT3B,CRKL,MAPK1,EP300,RASSF2,XIAP,FLT1,IKBKB,PIK3CG,DNAJB6,HOXA5,CASP2,EZH2,LHX2,CDKN1B,TPD52L1,E2F3,VEGFA,ERBIN,NUP155,ACVR2B,FN1,MSH6,ERRFI1,CREB1,MYB,DNMT3A,RNF2,RAP2C,PLCG1,WNT1,YEATS4,PIN1,KDR,ATF4,AJUBA,SNX9,DNMT1,ATP6V1E1,KRAS,ROCK2,ETS1,CAB39,IGF2BP3,GATA4,MYC,HMGA1,RDX,RTF1,SECISBP2L,NCOA2,CYP1A1,…
----regulation of primary metabolic process	GO:0080090	1.1e-06	4541	305	129	0.423	0.028	WNT16,PKD1,HFE,FAS,SP100,RHOA,TGFBR3,PABPC1,PRKACA,UBE2D1,MLLT10,CDC14B,PHLPP1,CCNT2,SRRT,DNMT3B,CRKL,MAPK1,EP300,RASSF2,XIAP,FLT1,IKBKB,PIK3CG,DNAJB6,HOXA5,CASP2,EZH2,LHX2,CDKN1B,TPD52L1,E2F3,VEGFA,ERBIN,NUP155,ACVR2B,FN1,MSH6,ERRFI1,CREB1,MYB,RNF2,RAP2C,PLCG1,WNT1,YEATS4,PIN1,KDR,ATF4,AJUBA,SNX9,DNMT1,KRAS,ROCK2,ETS1,CAB39,IGF2BP3,GATA4,MYC,HMGA1,RDX,RTF1,SECISBP2L,NCOA2,CYP1A1,PDPK1,GATA6,PMAI…
----regulation of macromolecule metabolic process	GO:0060255	1.19e-06	4596	305	130	0.426	0.028	WNT16,PKD1,HFE,FAS,SP100,RHOA,TGFBR3,PABPC1,PRKACA,UBE2D1,MLLT10,CDC14B,PHLPP1,CCNT2,SRRT,DNMT3B,CRKL,MAPK1,EP300,RASSF2,XIAP,FLT1,IKBKB,PIK3CG,DNAJB6,HOXA5,CASP2,EZH2,LHX2,CDKN1B,TPD52L1,E2F3,VEGFA,ERBIN,NUP155,ACVR2B,FN1,MSH6,ERRFI1,CREB1,MYB,DNMT3A,RNF2,RAP2C,PLCG1,WNT1,YEATS4,PIN1,KDR,ATF4,AJUBA,SNX9,DNMT1,KRAS,ROCK2,ETS1,CAB39,IGF2BP3,GATA4,MYC,HMGA1,RDX,RTF1,SECISBP2L,NCOA2,PDPK1,GATA6,PMAI…
-----regulation of gene expression	GO:0010468	7.57e-05	3369	305	99	0.325	0.029	WNT16,PKD1,HFE,SP100,TGFBR3,PABPC1,UBE2D1,MLLT10,CCNT2,SRRT,DNMT3B,MAPK1,EP300,XIAP,IKBKB,HOXA5,EZH2,LHX2,CDKN1B,E2F3,VEGFA,ERBIN,NUP155,ACVR2B,FN1,CREB1,MYB,DNMT3A,RNF2,WNT1,YEATS4,PIN1,ATF4,AJUBA,DNMT1,KRAS,ROCK2,ETS1,IGF2BP3,GATA4,MYC,HMGA1,RDX,RTF1,SECISBP2L,NCOA2,GATA6,AKT1,POLR2D,MSN,MTDH,NR6A1,NOTCH1,ZEB1,TCF7L2,CELF1,HMGA2,ARID5B,TCF7L1,ELOC,BACH1,SUPV3L1,ETS2,PPP1R15B,PAXBP1,IGF2BP1,SHC1…
----regulation of biosynthetic process	GO:0009889	0.00247	3182	305	90	0.295	0.028	PKD1,HFE,SP100,TGFBR3,UBE2D1,MLLT10,CCNT2,SRRT,DNMT3B,MAPK1,EP300,XIAP,IKBKB,HOXA5,EZH2,LHX2,CDKN1B,E2F3,VEGFA,ERBIN,NUP155,ACVR2B,CREB1,MYB,RNF2,WNT1,YEATS4,PIN1,KDR,ATF4,AJUBA,DNMT1,ETS1,IGF2BP3,GATA4,MYC,HMGA1,RTF1,SECISBP2L,NCOA2,GATA6,AKT1,POLR2D,MTDH,NR6A1,NOTCH1,ZEB1,TCF7L2,HMGA2,ARID5B,TCF7L1,ELOC,BACH1,ETS2,PPP1R15B,PAXBP1,IGF2BP1,SHC1,GFI1,TP53INP1,E2F7,MAPK7,IGF2,KMT2D,BMI1,IRS1,ZEB2,Z…
-----regulation of macromolecule biosynthetic process	GO:0010556	0.000108	2972	305	90	0.295	0.03	PKD1,HFE,SP100,TGFBR3,UBE2D1,MLLT10,CCNT2,SRRT,DNMT3B,MAPK1,EP300,XIAP,IKBKB,HOXA5,EZH2,LHX2,CDKN1B,E2F3,VEGFA,ERBIN,NUP155,ACVR2B,CREB1,MYB,RNF2,WNT1,YEATS4,PIN1,KDR,ATF4,AJUBA,DNMT1,ETS1,IGF2BP3,GATA4,MYC,HMGA1,RTF1,SECISBP2L,NCOA2,GATA6,AKT1,POLR2D,MTDH,NR6A1,NOTCH1,ZEB1,TCF7L2,HMGA2,ARID5B,TCF7L1,ELOC,BACH1,ETS2,PPP1R15B,PAXBP1,IGF2BP1,SHC1,GFI1,TP53INP1,E2F7,MAPK7,IGF2,KMT2D,BMI1,IRS1,ZEB2,Z…
----positive regulation of metabolic process	GO:0009893	7.15e-10	2668	305	97	0.318	0.036	WNT16,PKD1,HFE,FAS,SP100,RHOA,PABPC1,PRKACA,UBE2D1,MLLT10,CDC14B,CCNT2,DNMT3B,CRKL,MAPK1,EP300,RASSF2,XIAP,FLT1,IKBKB,PIK3CG,HOXA5,CASP2,EZH2,LHX2,CDKN1B,TPD52L1,E2F3,VEGFA,FN1,CREB1,MYB,RAP2C,PLCG1,WNT1,YEATS4,PIN1,KDR,ATF4,SNX9,DNMT1,KRAS,ROCK2,ETS1,CAB39,GATA4,MYC,HMGA1,RDX,RTF1,NCOA2,PDPK1,GATA6,PMAIP1,AKT1,POLR2D,MSN,MTDH,NOTCH1,TCF7L2,HMGA2,ELOC,SUPV3L1,ETS2,PAXBP1,IGF2BP1,SHC1,TGFBR2,DLC1,…
-----positive regulation of biosynthetic process	GO:0009891	6.76e-05	1440	305	55	0.18	0.038	PKD1,SP100,MLLT10,CCNT2,MAPK1,EP300,IKBKB,HOXA5,LHX2,E2F3,VEGFA,CREB1,MYB,WNT1,YEATS4,PIN1,KDR,ATF4,ETS1,GATA4,MYC,HMGA1,RTF1,NCOA2,GATA6,AKT1,POLR2D,NOTCH1,TCF7L2,HMGA2,ELOC,ETS2,PAXBP1,SHC1,TP53INP1,E2F7,MAPK7,IGF2,KMT2D,IRS1,ZEB2,ZFPM2,MAP3K2,FOS,SMAD2,CRLF3,JUN,TBK1,SP1,PPARA,MTOR,RACK1,ETV5,HOXA10,HOXB7
-----positive regulation of macromolecule metabolic process	GO:0010604	6.11e-11	2482	305	95	0.311	0.038	WNT16,PKD1,HFE,FAS,SP100,RHOA,PABPC1,PRKACA,UBE2D1,MLLT10,CDC14B,CCNT2,DNMT3B,CRKL,MAPK1,EP300,RASSF2,XIAP,FLT1,IKBKB,PIK3CG,HOXA5,CASP2,EZH2,LHX2,CDKN1B,TPD52L1,E2F3,VEGFA,FN1,CREB1,MYB,RAP2C,PLCG1,WNT1,YEATS4,PIN1,KDR,ATF4,SNX9,DNMT1,KRAS,ROCK2,ETS1,CAB39,GATA4,MYC,HMGA1,RDX,RTF1,NCOA2,PDPK1,GATA6,PMAIP1,AKT1,POLR2D,MSN,NOTCH1,TCF7L2,HMGA2,ELOC,SUPV3L1,ETS2,PAXBP1,IGF2BP1,SHC1,TGFBR2,DLC1,TP53I…
------positive regulation of gene expression	GO:0010628	2e-08	1441	305	63	0.207	0.044	WNT16,PKD1,HFE,SP100,PABPC1,MLLT10,CCNT2,DNMT3B,MAPK1,EP300,IKBKB,HOXA5,LHX2,E2F3,VEGFA,FN1,CREB1,MYB,WNT1,YEATS4,PIN1,ATF4,DNMT1,KRAS,ROCK2,ETS1,GATA4,MYC,HMGA1,RDX,RTF1,NCOA2,GATA6,AKT1,POLR2D,MSN,NOTCH1,TCF7L2,HMGA2,ELOC,ETS2,PAXBP1,IGF2BP1,SHC1,TP53INP1,E2F7,TAF1D,MAPK7,KMT2D,ZEB2,ZFPM2,MAP3K2,FOS,SMAD2,CRLF3,JUN,TBK1,SP1,PPARA,MTOR,ETV5,HOXA10,HOXB7
------positive regulation of macromolecule biosynthetic process	GO:0010557	7.78e-06	1315	305	54	0.177	0.041	PKD1,SP100,MLLT10,CCNT2,MAPK1,EP300,IKBKB,HOXA5,LHX2,E2F3,VEGFA,CREB1,MYB,WNT1,YEATS4,PIN1,KDR,ATF4,ETS1,GATA4,MYC,HMGA1,RTF1,NCOA2,GATA6,AKT1,POLR2D,NOTCH1,TCF7L2,HMGA2,ELOC,ETS2,PAXBP1,SHC1,TP53INP1,E2F7,MAPK7,IGF2,KMT2D,IRS1,ZEB2,ZFPM2,MAP3K2,FOS,SMAD2,CRLF3,JUN,TBK1,SP1,PPARA,MTOR,ETV5,HOXA10,HOXB7
----negative regulation of metabolic process	GO:0009892	0.000837	2327	305	73	0.239	0.031	HFE,SP100,PABPC1,UBE2D1,SRRT,DNMT3B,EP300,RASSF2,XIAP,IKBKB,DNAJB6,EZH2,CDKN1B,VEGFA,NUP155,ACVR2B,MSH6,ERRFI1,CREB1,MYB,DNMT3A,RNF2,PIN1,ATF4,AJUBA,DNMT1,ROCK2,IGF2BP3,MYC,HMGA1,RTF1,PDPK1,GATA6,AKT1,POLR2D,MTDH,NR6A1,NOTCH1,ZEB1,TCF7L2,CELF1,HMGA2,ARID5B,BACH1,SUPV3L1,ETS2,PPP1R15B,IGF2BP1,DFFA,RRP1B,SHC1,GFI1,E2F7,MAPK7,KMT2D,DDIT4,BMI1,ZEB2,GPS1,ZFPM2,BCL2,KLF11,SMAD2,FOXG1,CDK5R1,SMCR8,ACER2…
-----negative regulation of macromolecule metabolic process	GO:0010605	0.000688	2139	305	69	0.226	0.032	HFE,SP100,PABPC1,UBE2D1,SRRT,DNMT3B,EP300,RASSF2,XIAP,IKBKB,DNAJB6,EZH2,CDKN1B,VEGFA,NUP155,ACVR2B,MSH6,ERRFI1,CREB1,MYB,DNMT3A,RNF2,PIN1,ATF4,AJUBA,DNMT1,ROCK2,IGF2BP3,MYC,HMGA1,RTF1,PDPK1,GATA6,AKT1,POLR2D,MTDH,NR6A1,NOTCH1,ZEB1,TCF7L2,CELF1,HMGA2,ARID5B,BACH1,SUPV3L1,ETS2,PPP1R15B,IGF2BP1,DFFA,SHC1,GFI1,E2F7,KMT2D,DDIT4,BMI1,ZEB2,GPS1,ZFPM2,KLF11,SMAD2,FOXG1,CDK5R1,SMCR8,ACER2,JUN,SUZ12,PAK2,P…
------negative regulation of gene expression	GO:0010629	0.00298	1576	305	54	0.177	0.034	SP100,PABPC1,UBE2D1,SRRT,DNMT3B,EP300,XIAP,EZH2,CDKN1B,VEGFA,NUP155,ACVR2B,CREB1,MYB,DNMT3A,RNF2,ATF4,AJUBA,DNMT1,IGF2BP3,MYC,HMGA1,RTF1,GATA6,AKT1,POLR2D,MTDH,NR6A1,NOTCH1,ZEB1,TCF7L2,CELF1,HMGA2,ARID5B,BACH1,SUPV3L1,ETS2,IGF2BP1,SHC1,GFI1,E2F7,KMT2D,BMI1,ZEB2,ZFPM2,KLF11,SMAD2,FOXG1,CDK5R1,SMCR8,JUN,SUZ12,PPARA,RACK1
-----negative regulation of biosynthetic process	GO:0009890	0.0115	1354	305	47	0.154	0.035	SP100,UBE2D1,SRRT,DNMT3B,EP300,EZH2,CDKN1B,VEGFA,NUP155,ACVR2B,CREB1,MYB,RNF2,ATF4,AJUBA,DNMT1,IGF2BP3,MYC,HMGA1,RTF1,GATA6,POLR2D,MTDH,NR6A1,NOTCH1,ZEB1,TCF7L2,HMGA2,ARID5B,BACH1,ETS2,IGF2BP1,SHC1,GFI1,E2F7,KMT2D,BMI1,ZEB2,ZFPM2,KLF11,SMAD2,FOXG1,CDK5R1,ACER2,JUN,PPARA,RACK1
------negative regulation of macromolecule biosynthetic process	GO:0010558	0.00259	1282	305	47	0.154	0.037	SP100,UBE2D1,SRRT,DNMT3B,EP300,EZH2,CDKN1B,VEGFA,NUP155,ACVR2B,CREB1,MYB,RNF2,ATF4,AJUBA,DNMT1,IGF2BP3,MYC,HMGA1,RTF1,GATA6,POLR2D,MTDH,NR6A1,NOTCH1,ZEB1,TCF7L2,HMGA2,ARID5B,BACH1,ETS2,IGF2BP1,SHC1,GFI1,E2F7,KMT2D,BMI1,ZEB2,ZFPM2,KLF11,SMAD2,FOXG1,CDK5R1,ACER2,JUN,PPARA,RACK1
----regulation of cellular metabolic process	GO:0031323	5.42e-07	4594	305	131	0.43	0.029	WNT16,PKD1,HFE,FAS,SP100,RHOA,TGFBR3,PABPC1,PRKACA,UBE2D1,MLLT10,CDC14B,PHLPP1,CCNT2,SRRT,DNMT3B,CRKL,MAPK1,EP300,RASSF2,XIAP,FLT1,IKBKB,PIK3CG,DNAJB6,HOXA5,CASP2,EZH2,LHX2,CDKN1B,TPD52L1,E2F3,VEGFA,ERBIN,NUP155,ACVR2B,FN1,MSH6,ERRFI1,CREB1,MYB,RNF2,RAP2C,PLCG1,WNT1,YEATS4,PIN1,KDR,ATF4,AJUBA,SNX9,DNMT1,ATP6V1E1,KRAS,ROCK2,ETS1,CAB39,IGF2BP3,GATA4,MYC,HMGA1,RDX,RTF1,SECISBP2L,NCOA2,PDPK1,GATA6,PM…
-----regulation of cellular biosynthetic process	GO:0031326	0.00232	3130	305	89	0.292	0.028	PKD1,HFE,SP100,TGFBR3,UBE2D1,MLLT10,CCNT2,SRRT,DNMT3B,MAPK1,EP300,XIAP,IKBKB,HOXA5,EZH2,LHX2,CDKN1B,E2F3,VEGFA,ERBIN,NUP155,ACVR2B,CREB1,MYB,RNF2,WNT1,YEATS4,PIN1,ATF4,AJUBA,DNMT1,ETS1,IGF2BP3,GATA4,MYC,HMGA1,RTF1,SECISBP2L,NCOA2,GATA6,AKT1,POLR2D,MTDH,NR6A1,NOTCH1,ZEB1,TCF7L2,HMGA2,ARID5B,TCF7L1,ELOC,BACH1,ETS2,PPP1R15B,PAXBP1,IGF2BP1,SHC1,GFI1,TP53INP1,E2F7,MAPK7,IGF2,KMT2D,BMI1,IRS1,ZEB2,ZFPM2…
------regulation of cellular macromolecule biosynthetic process	GO:2000112	7.39e-05	2903	305	89	0.292	0.031	PKD1,HFE,SP100,TGFBR3,UBE2D1,MLLT10,CCNT2,SRRT,DNMT3B,MAPK1,EP300,XIAP,IKBKB,HOXA5,EZH2,LHX2,CDKN1B,E2F3,VEGFA,ERBIN,NUP155,ACVR2B,CREB1,MYB,RNF2,WNT1,YEATS4,PIN1,ATF4,AJUBA,DNMT1,ETS1,IGF2BP3,GATA4,MYC,HMGA1,RTF1,SECISBP2L,NCOA2,GATA6,AKT1,POLR2D,MTDH,NR6A1,NOTCH1,ZEB1,TCF7L2,HMGA2,ARID5B,TCF7L1,ELOC,BACH1,ETS2,PPP1R15B,PAXBP1,IGF2BP1,SHC1,GFI1,TP53INP1,E2F7,MAPK7,IGF2,KMT2D,BMI1,IRS1,ZEB2,ZFPM2…
-----regulation of phosphorus metabolic process	GO:0051174	0.000151	1395	305	53	0.174	0.038	WNT16,PKD1,HFE,FAS,RHOA,PRKACA,PHLPP1,CCNT2,CRKL,MAPK1,RASSF2,FLT1,IKBKB,PIK3CG,EZH2,CDKN1B,TPD52L1,VEGFA,NUP155,FN1,ERRFI1,RAP2C,PLCG1,PIN1,KDR,SNX9,KRAS,ROCK2,CAB39,MYC,PDPK1,AKT1,PPP1R15B,RRP1B,SHC1,TGFBR2,DLC1,FRS2,MAPK7,IGF2,DDIT4,IRS1,GPS1,MAP3K2,MALT1,CCNE2,CDK5R1,SMCR8,PAK2,TBK1,PPARA,MTOR,RACK1
------regulation of phosphate metabolic process	GO:0019220	0.000111	1382	305	53	0.174	0.038	WNT16,PKD1,HFE,FAS,RHOA,PRKACA,PHLPP1,CCNT2,CRKL,MAPK1,RASSF2,FLT1,IKBKB,PIK3CG,EZH2,CDKN1B,TPD52L1,VEGFA,NUP155,FN1,ERRFI1,RAP2C,PLCG1,PIN1,KDR,SNX9,KRAS,ROCK2,CAB39,MYC,PDPK1,AKT1,PPP1R15B,RRP1B,SHC1,TGFBR2,DLC1,FRS2,MAPK7,IGF2,DDIT4,IRS1,GPS1,MAP3K2,MALT1,CCNE2,CDK5R1,SMCR8,PAK2,TBK1,PPARA,MTOR,RACK1
-------regulation of phosphorylation	GO:0042325	9.45e-06	1172	305	50	0.164	0.043	WNT16,PKD1,HFE,FAS,RHOA,PRKACA,PHLPP1,CCNT2,CRKL,MAPK1,RASSF2,FLT1,IKBKB,PIK3CG,EZH2,CDKN1B,TPD52L1,VEGFA,NUP155,FN1,ERRFI1,RAP2C,PLCG1,PIN1,KDR,SNX9,KRAS,ROCK2,CAB39,MYC,PDPK1,AKT1,PPP1R15B,SHC1,TGFBR2,FRS2,IGF2,DDIT4,IRS1,GPS1,MAP3K2,MALT1,CCNE2,CDK5R1,SMCR8,PAK2,TBK1,PPARA,MTOR,RACK1
--------regulation of kinase activity	GO:0043549	0.000676	636	305	31	0.102	0.049	PKD1,RHOA,PRKACA,CCNT2,CRKL,MAPK1,RASSF2,FLT1,PIK3CG,EZH2,CDKN1B,TPD52L1,VEGFA,ERRFI1,RAP2C,PLCG1,SNX9,CAB39,PDPK1,AKT1,SHC1,TGFBR2,FRS2,IRS1,GPS1,MAP3K2,MALT1,CCNE2,CDK5R1,SMCR8,PAK2
-----positive regulation of cellular metabolic process	GO:0031325	2.89e-10	2462	305	93	0.305	0.038	WNT16,PKD1,HFE,FAS,SP100,RHOA,PABPC1,PRKACA,UBE2D1,MLLT10,CDC14B,CCNT2,DNMT3B,CRKL,MAPK1,EP300,RASSF2,XIAP,FLT1,IKBKB,PIK3CG,HOXA5,CASP2,EZH2,LHX2,TPD52L1,E2F3,VEGFA,CREB1,MYB,RAP2C,PLCG1,WNT1,YEATS4,PIN1,KDR,ATF4,SNX9,DNMT1,KRAS,ROCK2,ETS1,CAB39,GATA4,MYC,HMGA1,RDX,RTF1,NCOA2,PDPK1,GATA6,PMAIP1,AKT1,POLR2D,MSN,MTDH,NOTCH1,TCF7L2,HMGA2,ELOC,SUPV3L1,ETS2,PAXBP1,SHC1,TGFBR2,DLC1,TP53INP1,E2F7,FRS2,…
------positive regulation of phosphorus metabolic process	GO:0010562	0.00158	876	305	37	0.121	0.042	WNT16,PKD1,HFE,FAS,RHOA,PRKACA,CCNT2,CRKL,MAPK1,RASSF2,FLT1,PIK3CG,EZH2,TPD52L1,VEGFA,RAP2C,PLCG1,PIN1,KDR,SNX9,KRAS,ROCK2,CAB39,PDPK1,AKT1,SHC1,TGFBR2,DLC1,FRS2,IGF2,IRS1,MAP3K2,MALT1,PAK2,TBK1,MTOR,RACK1
-------positive regulation of phosphate metabolic process	GO:0045937	0.00158	876	305	37	0.121	0.042	WNT16,PKD1,HFE,FAS,RHOA,PRKACA,CCNT2,CRKL,MAPK1,RASSF2,FLT1,PIK3CG,EZH2,TPD52L1,VEGFA,RAP2C,PLCG1,PIN1,KDR,SNX9,KRAS,ROCK2,CAB39,PDPK1,AKT1,SHC1,TGFBR2,DLC1,FRS2,IGF2,IRS1,MAP3K2,MALT1,PAK2,TBK1,MTOR,RACK1
--------positive regulation of phosphorylation	GO:0042327	0.000262	779	305	36	0.118	0.046	WNT16,PKD1,HFE,FAS,RHOA,PRKACA,CCNT2,CRKL,MAPK1,RASSF2,FLT1,PIK3CG,EZH2,TPD52L1,VEGFA,RAP2C,PLCG1,PIN1,KDR,SNX9,KRAS,ROCK2,CAB39,PDPK1,AKT1,SHC1,TGFBR2,FRS2,IGF2,IRS1,MAP3K2,MALT1,PAK2,TBK1,MTOR,RACK1
---------positive regulation of kinase activity	GO:0033674	0.00257	412	305	23	0.075	0.056	PKD1,RHOA,PRKACA,CCNT2,CRKL,MAPK1,RASSF2,FLT1,PIK3CG,EZH2,TPD52L1,VEGFA,PLCG1,SNX9,CAB39,PDPK1,AKT1,SHC1,TGFBR2,FRS2,IRS1,MAP3K2,MALT1
------positive regulation of cellular biosynthetic process	GO:0031328	9.99e-05	1417	305	54	0.177	0.038	PKD1,SP100,MLLT10,CCNT2,MAPK1,EP300,IKBKB,HOXA5,LHX2,E2F3,VEGFA,CREB1,MYB,WNT1,YEATS4,PIN1,ATF4,ETS1,GATA4,MYC,HMGA1,RTF1,NCOA2,GATA6,AKT1,POLR2D,NOTCH1,TCF7L2,HMGA2,ELOC,ETS2,PAXBP1,SHC1,TP53INP1,E2F7,MAPK7,IGF2,KMT2D,IRS1,ZEB2,ZFPM2,MAP3K2,FOS,SMAD2,CRLF3,JUN,TBK1,SP1,PPARA,MTOR,RACK1,ETV5,HOXA10,HOXB7
cellular aromatic compound metabolic process	GO:0006725	0.0177	4682	305	117	0.384	0.025	PKD1,HFE,WDR37,SP100,TGFBR3,PABPC1,PRKACA,UBE2D1,MLLT10,CCNT2,SRRT,DNMT3B,SLC23A2,MAPK1,EP300,XIAP,IKBKB,HOXA5,EZH2,LHX2,CDKN1B,RAB23,E2F3,VEGFA,ERBIN,NUP155,ACVR2B,NRBP1,MSH6,CREB1,MYB,DNMT3A,RNF2,WNT1,YEATS4,PIN1,ATF4,HERC2,MBD4,AJUBA,QRSL1,DNMT1,MED10,LDHA,ETS1,IGF2BP3,GATA4,MYC,HMGA1,RTF1,NCOA2,GATA6,AKT1,POLR2D,ABT1,MMS22L,MEPCE,MTDH,NR6A1,NOTCH1,ZEB1,TCF7L2,CELF1,ALDOA,HMGA2,ARID5B,TCF7L1,T…
----aromatic compound biosynthetic process	GO:0019438	0.00283	3097	305	88	0.289	0.028	PKD1,HFE,SP100,TGFBR3,UBE2D1,MLLT10,CCNT2,SRRT,DNMT3B,MAPK1,EP300,XIAP,IKBKB,HOXA5,EZH2,LHX2,CDKN1B,E2F3,VEGFA,ERBIN,ACVR2B,NRBP1,CREB1,MYB,RNF2,WNT1,YEATS4,PIN1,ATF4,AJUBA,DNMT1,MED10,ETS1,GATA4,MYC,HMGA1,RTF1,NCOA2,GATA6,AKT1,POLR2D,ABT1,MTDH,NR6A1,NOTCH1,ZEB1,TCF7L2,ALDOA,HMGA2,ARID5B,TCF7L1,ATP5G3,ELOC,BACH1,ETS2,PAXBP1,SHC1,GFI1,TP53INP1,E2F7,TAF1D,MAPK7,IGF2,KMT2D,BMI1,ZEB2,ZFPM2,MAP3K2,FOS…
negative regulation of cellular process	GO:0048523	5.81e-11	3564	305	120	0.393	0.034	WNT16,PKD1,HFE,FAS,DCBLD2,SP100,RHOA,TGFBR3,PABPC1,PRKACA,UBE2D1,KLHL20,HOXA9,SESN1,CDC14B,PHLPP1,SRRT,DNMT3B,BRAP,EP300,RASSF2,MAPRE1,XIAP,IKBKB,DNAJB6,HOXA5,CASP2,EZH2,CDKN1B,E2F3,VEGFA,ERBIN,NUP155,ACVR2B,FN1,MSH6,ERRFI1,CREB1,MYB,HOXB8,CD274,RNF2,RAP2C,PLCG1,WNT1,PIN1,PTPN12,KDR,ATF4,AJUBA,DNMT1,ROCK2,ETS1,CAB39,IGF2BP3,MYC,HMGA1,RDX,RTF1,PDPK1,GATA6,ARHGDIA,AKT1,CALM2,MEIS1,POLR2D,NLGN4X,MTD…
----negative regulation of cell death	GO:0060548	0.00736	641	305	29	0.095	0.045	WNT16,FAS,KLHL20,XIAP,IKBKB,DNAJB6,CASP2,VEGFA,WNT1,KDR,ATF4,MYC,GATA6,ARHGDIA,AKT1,MTDH,NOTCH1,TCF7L2,HMGA2,SUPV3L1,BAG4,DFFA,SHC1,MAPK7,BCL2,MALT1,PAK2,RACK1,TXNDC5
-----negative regulation of programmed cell death	GO:0043069	0.035	587	305	26	0.085	0.044	FAS,KLHL20,XIAP,IKBKB,DNAJB6,CASP2,VEGFA,WNT1,KDR,MYC,GATA6,ARHGDIA,AKT1,MTDH,NOTCH1,TCF7L2,HMGA2,SUPV3L1,BAG4,DFFA,SHC1,MAPK7,BCL2,MALT1,PAK2,TXNDC5
------negative regulation of apoptotic process	GO:0043066	0.0276	579	305	26	0.085	0.045	FAS,KLHL20,XIAP,IKBKB,DNAJB6,CASP2,VEGFA,WNT1,KDR,MYC,GATA6,ARHGDIA,AKT1,MTDH,NOTCH1,TCF7L2,HMGA2,SUPV3L1,BAG4,DFFA,SHC1,MAPK7,BCL2,MALT1,PAK2,TXNDC5
----negative regulation of cellular metabolic process	GO:0031324	0.000228	2078	305	69	0.226	0.033	HFE,SP100,PABPC1,UBE2D1,SRRT,DNMT3B,EP300,RASSF2,XIAP,IKBKB,DNAJB6,EZH2,CDKN1B,VEGFA,NUP155,ACVR2B,MSH6,ERRFI1,CREB1,MYB,RNF2,PIN1,ATF4,AJUBA,DNMT1,ROCK2,IGF2BP3,MYC,HMGA1,RTF1,PDPK1,GATA6,AKT1,POLR2D,MTDH,NR6A1,NOTCH1,ZEB1,TCF7L2,HMGA2,ARID5B,BACH1,ETS2,PPP1R15B,IGF2BP1,DFFA,RRP1B,SHC1,GFI1,E2F7,MAPK7,KMT2D,DDIT4,BMI1,ZEB2,GPS1,ZFPM2,BCL2,KLF11,SMAD2,FOXG1,CDK5R1,SMCR8,ACER2,JUN,PAK2,PPARA,MTOR,…
-----negative regulation of cellular biosynthetic process	GO:0031327	0.00909	1342	305	47	0.154	0.035	SP100,UBE2D1,SRRT,DNMT3B,EP300,EZH2,CDKN1B,VEGFA,NUP155,ACVR2B,CREB1,MYB,RNF2,ATF4,AJUBA,DNMT1,IGF2BP3,MYC,HMGA1,RTF1,GATA6,POLR2D,MTDH,NR6A1,NOTCH1,ZEB1,TCF7L2,HMGA2,ARID5B,BACH1,ETS2,IGF2BP1,SHC1,GFI1,E2F7,KMT2D,BMI1,ZEB2,ZFPM2,KLF11,SMAD2,FOXG1,CDK5R1,ACER2,JUN,PPARA,RACK1
------negative regulation of cellular macromolecule biosynthetic process	GO:2000113	0.00133	1252	305	47	0.154	0.038	SP100,UBE2D1,SRRT,DNMT3B,EP300,EZH2,CDKN1B,VEGFA,NUP155,ACVR2B,CREB1,MYB,RNF2,ATF4,AJUBA,DNMT1,IGF2BP3,MYC,HMGA1,RTF1,GATA6,POLR2D,MTDH,NR6A1,NOTCH1,ZEB1,TCF7L2,HMGA2,ARID5B,BACH1,ETS2,IGF2BP1,SHC1,GFI1,E2F7,KMT2D,BMI1,ZEB2,ZFPM2,KLF11,SMAD2,FOXG1,CDK5R1,ACER2,JUN,PPARA,RACK1
regulation of nitrogen compound metabolic process	GO:0051171	6.67e-07	4410	305	127	0.416	0.029	WNT16,PKD1,HFE,FAS,SP100,RHOA,TGFBR3,PABPC1,PRKACA,UBE2D1,MLLT10,CDC14B,PHLPP1,CCNT2,SRRT,DNMT3B,CRKL,MAPK1,EP300,RASSF2,XIAP,FLT1,IKBKB,PIK3CG,DNAJB6,HOXA5,CASP2,EZH2,LHX2,CDKN1B,TPD52L1,E2F3,VEGFA,ERBIN,NUP155,ACVR2B,FN1,MSH6,ERRFI1,CREB1,MYB,RNF2,RAP2C,PLCG1,WNT1,YEATS4,PIN1,KDR,ATF4,AJUBA,SNX9,DNMT1,KRAS,ROCK2,ETS1,CAB39,IGF2BP3,GATA4,MYC,HMGA1,RDX,RTF1,SECISBP2L,NCOA2,PDPK1,GATA6,PMAIP1,AKT1…
----negative regulation of nitrogen compound metabolic process	GO:0051172	0.000226	1949	305	66	0.216	0.034	HFE,SP100,PABPC1,UBE2D1,SRRT,DNMT3B,EP300,RASSF2,XIAP,IKBKB,DNAJB6,EZH2,CDKN1B,VEGFA,NUP155,ACVR2B,MSH6,ERRFI1,CREB1,MYB,RNF2,PIN1,ATF4,AJUBA,DNMT1,ROCK2,IGF2BP3,MYC,HMGA1,RTF1,PDPK1,GATA6,AKT1,POLR2D,MTDH,NR6A1,NOTCH1,ZEB1,TCF7L2,HMGA2,ARID5B,BACH1,ETS2,PPP1R15B,IGF2BP1,DFFA,SHC1,GFI1,E2F7,MAPK7,KMT2D,DDIT4,BMI1,ZEB2,GPS1,ZFPM2,KLF11,SMAD2,FOXG1,CDK5R1,SMCR8,ACER2,JUN,PAK2,PPARA,RACK1
----positive regulation of nitrogen compound metabolic process	GO:0051173	2.17e-10	2368	305	91	0.298	0.038	WNT16,PKD1,HFE,FAS,SP100,RHOA,PABPC1,PRKACA,UBE2D1,MLLT10,CDC14B,CCNT2,DNMT3B,CRKL,MAPK1,EP300,RASSF2,XIAP,FLT1,IKBKB,PIK3CG,HOXA5,CASP2,EZH2,LHX2,CDKN1B,TPD52L1,E2F3,VEGFA,CREB1,MYB,RAP2C,PLCG1,WNT1,YEATS4,PIN1,KDR,ATF4,SNX9,DNMT1,KRAS,ROCK2,ETS1,CAB39,GATA4,MYC,HMGA1,RDX,RTF1,NCOA2,PDPK1,GATA6,PMAIP1,AKT1,POLR2D,MSN,NOTCH1,TCF7L2,HMGA2,ELOC,SUPV3L1,ETS2,PAXBP1,SHC1,TGFBR2,DLC1,TP53INP1,E2F7,FRS…
----regulation of protein metabolic process	GO:0051246	0.000567	2304	305	73	0.239	0.032	WNT16,PKD1,HFE,FAS,RHOA,PRKACA,UBE2D1,CDC14B,PHLPP1,CCNT2,SRRT,DNMT3B,CRKL,MAPK1,EP300,RASSF2,XIAP,FLT1,IKBKB,PIK3CG,DNAJB6,CASP2,EZH2,CDKN1B,TPD52L1,VEGFA,NUP155,FN1,ERRFI1,MYB,RAP2C,PLCG1,PIN1,KDR,ATF4,AJUBA,SNX9,DNMT1,KRAS,ROCK2,CAB39,IGF2BP3,MYC,RDX,SECISBP2L,PDPK1,PMAIP1,AKT1,POLR2D,MSN,TCF7L2,PPP1R15B,IGF2BP1,SHC1,TGFBR2,DLC1,FRS2,MAPK7,IGF2,DDIT4,BMI1,GPS1,MAP3K2,MALT1,CCNE2,SMAD2,CDK5R1,S…
-----positive regulation of protein metabolic process	GO:0051247	1.59e-05	1304	305	53	0.174	0.041	WNT16,PKD1,HFE,FAS,RHOA,PRKACA,UBE2D1,CDC14B,CCNT2,DNMT3B,CRKL,MAPK1,RASSF2,XIAP,FLT1,PIK3CG,CASP2,EZH2,CDKN1B,TPD52L1,VEGFA,MYB,RAP2C,PLCG1,PIN1,KDR,SNX9,DNMT1,KRAS,ROCK2,CAB39,MYC,RDX,PDPK1,PMAIP1,AKT1,POLR2D,MSN,TCF7L2,SHC1,TGFBR2,DLC1,FRS2,MAPK7,IGF2,BMI1,MAP3K2,MALT1,ACER2,PAK2,TBK1,MTOR,RACK1
cardiovascular system development	GO:0072358	0.0284	410	305	21	0.069	0.051	PKD1,SP100,RHOA,TGFBR3,FLT1,HOXA5,VEGFA,LOX,ACVR2B,ERRFI1,PLCG1,KDR,ROCK2,ETS1,GATA4,GATA6,MTDH,NOTCH1,TCF7L2,TGFBR2,E2F7
----vasculature development	GO:0001944	0.0264	408	305	21	0.069	0.051	PKD1,SP100,RHOA,TGFBR3,FLT1,HOXA5,VEGFA,LOX,ACVR2B,ERRFI1,PLCG1,KDR,ROCK2,ETS1,GATA4,GATA6,MTDH,NOTCH1,TCF7L2,TGFBR2,E2F7
-----blood vessel development	GO:0001568	0.0435	389	305	20	0.066	0.051	PKD1,SP100,RHOA,TGFBR3,FLT1,HOXA5,VEGFA,LOX,ACVR2B,PLCG1,KDR,ROCK2,ETS1,GATA4,GATA6,MTDH,NOTCH1,TCF7L2,TGFBR2,E2F7
protein modification process	GO:0036211	0.014	3265	305	89	0.292	0.027	WNT16,PKD1,HFE,FAS,RHOA,TGFBR3,PRKACA,UBE2D1,KLHL20,CDC14B,PHLPP1,CCNT2,KLHL42,PTPN4,DNMT3B,BRAP,MKNK2,CRKL,MAPK1,EP300,RASSF2,XIAP,FLT1,IKBKB,PIK3CG,EZH2,CDKN1B,TPD52L1,VEGFA,LOX,NUP155,INO80D,NRBP1,FN1,ERRFI1,CREB1,MYB,RNF2,RAP2C,PLCG1,YEATS4,PIN1,PTPN12,KDR,HERC2,SNX9,DNMT1,KRAS,ROCK2,CAB39,MYC,RTF1,ABI2,PDPK1,AKT1,ATG12,HMGA2,PTPRD,ELOC,HIST1H2BD,PPP1R15B,SHC1,TGFBR2,BAP1,DLC1,FRS2,IGF2,KMT2D…
regulation of cellular response to stress	GO:0080135	0.0411	522	305	24	0.079	0.046	WNT16,FAS,PHLPP1,MAPK1,EP300,RASSF2,DNAJB6,TPD52L1,VEGFA,NUP155,ATF4,AJUBA,MYC,HMGA1,PMAIP1,AKT1,HMGA2,BCL2L11,BAG4,PPP1R15B,MAPK7,MAP3K2,MTOR,RACK1
cellular protein metabolic process	GO:0044267	0.00849	4260	305	110	0.361	0.026	WNT16,PKD1,HFE,FAS,MRPS35,RHOA,TGFBR3,PABPC1,PRKACA,UBE2D1,KLHL20,CDC14B,PHLPP1,CCNT2,SRRT,KLHL42,PTPN4,DNMT3B,BRAP,MKNK2,CRKL,MAPK1,EP300,RASSF2,XIAP,FLT1,IKBKB,PIK3CG,DNAJB6,CASP2,EZH2,CDKN1B,TPD52L1,VEGFA,LOX,NUP155,INO80D,NRBP1,FN1,ERRFI1,CREB1,MYB,RNF2,RAP2C,PLCG1,GGA3,MRPS26,YEATS4,PIN1,PTPN12,KDR,ATF4,DNAJB9,HERC2,AJUBA,SNX9,QRSL1,DNMT1,KRAS,ROCK2,CAB39,IGF2BP3,MYC,RDX,RTF1,ABI2,SECISBP2L,…
----cellular protein modification process	GO:0006464	0.014	3265	305	89	0.292	0.027	WNT16,PKD1,HFE,FAS,RHOA,TGFBR3,PRKACA,UBE2D1,KLHL20,CDC14B,PHLPP1,CCNT2,KLHL42,PTPN4,DNMT3B,BRAP,MKNK2,CRKL,MAPK1,EP300,RASSF2,XIAP,FLT1,IKBKB,PIK3CG,EZH2,CDKN1B,TPD52L1,VEGFA,LOX,NUP155,INO80D,NRBP1,FN1,ERRFI1,CREB1,MYB,RNF2,RAP2C,PLCG1,YEATS4,PIN1,PTPN12,KDR,HERC2,SNX9,DNMT1,KRAS,ROCK2,CAB39,MYC,RTF1,ABI2,PDPK1,AKT1,ATG12,HMGA2,PTPRD,ELOC,HIST1H2BD,PPP1R15B,SHC1,TGFBR2,BAP1,DLC1,FRS2,IGF2,KMT2D…
-----protein phosphorylation	GO:0006468	6.83e-05	1520	305	57	0.187	0.037	WNT16,PKD1,HFE,FAS,RHOA,TGFBR3,PRKACA,PHLPP1,CCNT2,BRAP,MKNK2,CRKL,MAPK1,RASSF2,FLT1,IKBKB,PIK3CG,EZH2,CDKN1B,TPD52L1,VEGFA,NRBP1,FN1,ERRFI1,CREB1,RAP2C,PLCG1,PIN1,KDR,SNX9,KRAS,ROCK2,CAB39,MYC,ABI2,PDPK1,AKT1,HMGA2,PPP1R15B,SHC1,TGFBR2,FRS2,IGF2,DDIT4,IRS1,GPS1,MAP3K2,MALT1,BTC,CCNE2,SMAD2,CDK5R1,SMCR8,PAK2,TBK1,MTOR,RACK1
------peptidyl-serine phosphorylation	GO:0018105	0.00055	239	305	18	0.059	0.075	PKD1,PRKACA,MKNK2,MAPK1,RASSF2,IKBKB,VEGFA,CAB39,PDPK1,AKT1,HMGA2,TGFBR2,DDIT4,CDK5R1,PAK2,TBK1,MTOR,RACK1
----regulation of cellular protein metabolic process	GO:0032268	5.67e-05	2091	305	71	0.233	0.034	WNT16,PKD1,HFE,FAS,RHOA,PRKACA,UBE2D1,CDC14B,PHLPP1,CCNT2,SRRT,DNMT3B,CRKL,MAPK1,EP300,RASSF2,XIAP,FLT1,IKBKB,PIK3CG,DNAJB6,CASP2,EZH2,CDKN1B,TPD52L1,VEGFA,NUP155,FN1,ERRFI1,MYB,RAP2C,PLCG1,PIN1,KDR,ATF4,AJUBA,SNX9,DNMT1,KRAS,ROCK2,CAB39,IGF2BP3,MYC,RDX,SECISBP2L,PDPK1,PMAIP1,AKT1,POLR2D,MSN,PPP1R15B,IGF2BP1,SHC1,TGFBR2,DLC1,FRS2,IGF2,DDIT4,BMI1,GPS1,MAP3K2,MALT1,CCNE2,SMAD2,CDK5R1,SMCR8,ACER2,PA…
-----regulation of protein modification process	GO:0031399	2.67e-06	1389	305	57	0.187	0.041	WNT16,PKD1,HFE,FAS,RHOA,PRKACA,UBE2D1,CDC14B,PHLPP1,CCNT2,DNMT3B,CRKL,MAPK1,EP300,RASSF2,XIAP,FLT1,IKBKB,PIK3CG,EZH2,CDKN1B,TPD52L1,VEGFA,FN1,ERRFI1,MYB,RAP2C,PLCG1,PIN1,KDR,SNX9,DNMT1,KRAS,ROCK2,CAB39,MYC,PDPK1,AKT1,PPP1R15B,SHC1,TGFBR2,DLC1,FRS2,IGF2,DDIT4,BMI1,GPS1,MAP3K2,MALT1,CCNE2,CDK5R1,SMCR8,ACER2,PAK2,TBK1,MTOR,RACK1
------regulation of protein phosphorylation	GO:0001932	3.54e-05	1071	305	46	0.151	0.043	WNT16,PKD1,HFE,FAS,RHOA,PRKACA,PHLPP1,CCNT2,CRKL,MAPK1,RASSF2,FLT1,PIK3CG,EZH2,CDKN1B,TPD52L1,VEGFA,FN1,ERRFI1,RAP2C,PLCG1,PIN1,KDR,SNX9,KRAS,ROCK2,CAB39,MYC,PDPK1,AKT1,PPP1R15B,SHC1,TGFBR2,FRS2,IGF2,DDIT4,GPS1,MAP3K2,MALT1,CCNE2,CDK5R1,SMCR8,PAK2,TBK1,MTOR,RACK1
-------regulation of protein kinase activity	GO:0045859	0.000432	590	305	30	0.098	0.051	PKD1,RHOA,PRKACA,CCNT2,CRKL,MAPK1,RASSF2,FLT1,PIK3CG,EZH2,CDKN1B,TPD52L1,VEGFA,ERRFI1,RAP2C,PLCG1,SNX9,CAB39,PDPK1,AKT1,SHC1,TGFBR2,FRS2,GPS1,MAP3K2,MALT1,CCNE2,CDK5R1,SMCR8,PAK2
--------regulation of protein serine/threonine kinase activity	GO:0071900	0.00515	367	305	21	0.069	0.057	PKD1,RHOA,CCNT2,CRKL,MAPK1,FLT1,PIK3CG,EZH2,CDKN1B,TPD52L1,VEGFA,PLCG1,CAB39,AKT1,SHC1,FRS2,GPS1,MAP3K2,MALT1,CCNE2,CDK5R1
----positive regulation of cellular protein metabolic process	GO:0032270	5.33e-05	1236	305	50	0.164	0.04	WNT16,PKD1,HFE,FAS,RHOA,PRKACA,UBE2D1,CDC14B,CCNT2,DNMT3B,CRKL,MAPK1,RASSF2,XIAP,FLT1,PIK3CG,CASP2,EZH2,TPD52L1,VEGFA,MYB,RAP2C,PLCG1,PIN1,KDR,SNX9,DNMT1,KRAS,ROCK2,CAB39,MYC,RDX,PDPK1,PMAIP1,AKT1,POLR2D,MSN,SHC1,TGFBR2,DLC1,FRS2,IGF2,BMI1,MAP3K2,MALT1,ACER2,PAK2,TBK1,MTOR,RACK1
-----positive regulation of protein modification process	GO:0031401	4.76e-05	972	305	43	0.141	0.044	WNT16,PKD1,HFE,FAS,RHOA,PRKACA,UBE2D1,CDC14B,CCNT2,DNMT3B,CRKL,MAPK1,RASSF2,XIAP,FLT1,PIK3CG,EZH2,TPD52L1,VEGFA,MYB,RAP2C,PLCG1,PIN1,KDR,SNX9,DNMT1,KRAS,ROCK2,CAB39,PDPK1,AKT1,SHC1,TGFBR2,DLC1,FRS2,IGF2,BMI1,MAP3K2,MALT1,PAK2,TBK1,MTOR,RACK1
------positive regulation of protein phosphorylation	GO:0001934	0.000268	745	305	35	0.115	0.047	WNT16,PKD1,HFE,FAS,RHOA,PRKACA,CCNT2,CRKL,MAPK1,RASSF2,FLT1,PIK3CG,EZH2,TPD52L1,VEGFA,RAP2C,PLCG1,PIN1,KDR,SNX9,KRAS,ROCK2,CAB39,PDPK1,AKT1,SHC1,TGFBR2,FRS2,IGF2,MAP3K2,MALT1,PAK2,TBK1,MTOR,RACK1
-------positive regulation of protein kinase activity	GO:0045860	0.00301	385	305	22	0.072	0.057	PKD1,RHOA,PRKACA,CCNT2,CRKL,MAPK1,RASSF2,FLT1,PIK3CG,EZH2,TPD52L1,VEGFA,PLCG1,SNX9,CAB39,PDPK1,AKT1,SHC1,TGFBR2,FRS2,MAP3K2,MALT1
--------positive regulation of protein serine/threonine kinase activity	GO:0071902	0.00548	252	305	17	0.056	0.067	PKD1,RHOA,CCNT2,CRKL,MAPK1,FLT1,PIK3CG,EZH2,TPD52L1,VEGFA,PLCG1,CAB39,AKT1,SHC1,FRS2,MAP3K2,MALT1
nucleobase-containing compound metabolic process	GO:0006139	0.00287	4521	305	117	0.384	0.026	PKD1,HFE,WDR37,SP100,TGFBR3,PABPC1,PRKACA,UBE2D1,MLLT10,CCNT2,SRRT,DNMT3B,SLC23A2,MAPK1,EP300,XIAP,IKBKB,HOXA5,EZH2,LHX2,CDKN1B,RAB23,E2F3,VEGFA,ERBIN,NUP155,ACVR2B,NRBP1,MSH6,CREB1,MYB,DNMT3A,RNF2,WNT1,YEATS4,PIN1,ATF4,HERC2,MBD4,AJUBA,QRSL1,DNMT1,MED10,LDHA,ETS1,IGF2BP3,GATA4,MYC,HMGA1,RTF1,NCOA2,GATA6,AKT1,POLR2D,ABT1,MMS22L,MEPCE,MTDH,NR6A1,NOTCH1,ZEB1,TCF7L2,CELF1,ALDOA,HMGA2,ARID5B,TCF7L1,T…
----nucleic acid metabolic process	GO:0090304	0.000238	3928	305	109	0.357	0.028	PKD1,HFE,WDR37,SP100,TGFBR3,PABPC1,PRKACA,UBE2D1,MLLT10,CCNT2,SRRT,DNMT3B,MAPK1,EP300,XIAP,IKBKB,HOXA5,EZH2,LHX2,CDKN1B,E2F3,VEGFA,ERBIN,ACVR2B,NRBP1,MSH6,CREB1,MYB,DNMT3A,RNF2,WNT1,YEATS4,PIN1,ATF4,HERC2,MBD4,AJUBA,QRSL1,DNMT1,MED10,ETS1,IGF2BP3,GATA4,MYC,HMGA1,RTF1,NCOA2,GATA6,AKT1,POLR2D,ABT1,MMS22L,MEPCE,MTDH,NR6A1,NOTCH1,ZEB1,TCF7L2,CELF1,HMGA2,ARID5B,TCF7L1,TBRG1,ELOC,BACH1,SUPV3L1,ETS2,PAX…
-----RNA metabolic process	GO:0016070	0.00016	3466	305	100	0.328	0.029	PKD1,HFE,WDR37,SP100,TGFBR3,PABPC1,PRKACA,UBE2D1,MLLT10,CCNT2,SRRT,DNMT3B,MAPK1,EP300,XIAP,IKBKB,HOXA5,EZH2,LHX2,CDKN1B,E2F3,VEGFA,ERBIN,ACVR2B,NRBP1,CREB1,MYB,RNF2,WNT1,YEATS4,PIN1,ATF4,AJUBA,QRSL1,DNMT1,MED10,ETS1,IGF2BP3,GATA4,MYC,HMGA1,RTF1,NCOA2,GATA6,AKT1,POLR2D,ABT1,MEPCE,MTDH,NR6A1,NOTCH1,ZEB1,TCF7L2,CELF1,HMGA2,ARID5B,TCF7L1,ELOC,BACH1,SUPV3L1,ETS2,PAXBP1,IGF2BP1,RRP1B,SHC1,GFI1,TRA2A,TP…
----regulation of nucleobase-containing compound metabolic process	GO:0019219	0.000137	2941	305	89	0.292	0.03	PKD1,HFE,SP100,TGFBR3,PABPC1,UBE2D1,MLLT10,CCNT2,SRRT,DNMT3B,MAPK1,EP300,XIAP,IKBKB,HOXA5,EZH2,LHX2,CDKN1B,E2F3,VEGFA,ERBIN,NUP155,ACVR2B,MSH6,CREB1,MYB,RNF2,WNT1,YEATS4,PIN1,ATF4,AJUBA,DNMT1,ETS1,IGF2BP3,GATA4,MYC,HMGA1,RTF1,NCOA2,GATA6,AKT1,MTDH,NR6A1,NOTCH1,ZEB1,TCF7L2,CELF1,HMGA2,ARID5B,TCF7L1,ELOC,BACH1,SUPV3L1,ETS2,PAXBP1,IGF2BP1,DFFA,SHC1,GFI1,TP53INP1,E2F7,MAPK7,IGF2,KMT2D,BMI1,ZEB2,ZFPM2…
-----negative regulation of nucleobase-containing compound metabolic process	GO:0045934	0.00141	1098	305	43	0.141	0.039	SP100,PABPC1,UBE2D1,DNMT3B,EP300,EZH2,CDKN1B,VEGFA,ACVR2B,MSH6,CREB1,MYB,RNF2,DNMT1,MYC,HMGA1,RTF1,GATA6,MTDH,NR6A1,NOTCH1,ZEB1,TCF7L2,HMGA2,ARID5B,BACH1,ETS2,IGF2BP1,DFFA,SHC1,GFI1,E2F7,MAPK7,KMT2D,BMI1,ZEB2,ZFPM2,KLF11,SMAD2,FOXG1,CDK5R1,JUN,PPARA
-----positive regulation of nucleobase-containing compound metabolic process	GO:0045935	4.53e-05	1384	305	54	0.177	0.039	PKD1,SP100,PABPC1,MLLT10,CCNT2,MAPK1,EP300,IKBKB,HOXA5,LHX2,E2F3,VEGFA,CREB1,MYB,WNT1,YEATS4,PIN1,ATF4,DNMT1,ETS1,GATA4,MYC,HMGA1,RTF1,NCOA2,GATA6,AKT1,NOTCH1,TCF7L2,HMGA2,ELOC,SUPV3L1,ETS2,PAXBP1,SHC1,TP53INP1,E2F7,MAPK7,KMT2D,ZEB2,ZFPM2,MAP3K2,FOS,SMAD2,CRLF3,JUN,TBK1,SP1,PPARA,MTOR,RACK1,ETV5,HOXA10,HOXB7
-----regulation of RNA metabolic process	GO:0051252	9.94e-06	2608	305	85	0.279	0.033	PKD1,HFE,SP100,TGFBR3,PABPC1,UBE2D1,MLLT10,CCNT2,SRRT,DNMT3B,MAPK1,EP300,XIAP,IKBKB,HOXA5,EZH2,LHX2,CDKN1B,E2F3,VEGFA,ERBIN,ACVR2B,CREB1,MYB,RNF2,WNT1,YEATS4,PIN1,ATF4,AJUBA,DNMT1,ETS1,IGF2BP3,GATA4,MYC,HMGA1,RTF1,NCOA2,GATA6,AKT1,MTDH,NR6A1,NOTCH1,ZEB1,TCF7L2,CELF1,HMGA2,ARID5B,TCF7L1,ELOC,BACH1,SUPV3L1,ETS2,PAXBP1,IGF2BP1,SHC1,GFI1,TP53INP1,E2F7,MAPK7,IGF2,KMT2D,BMI1,ZEB2,ZFPM2,MAP3K2,FOS,KLF11…
------positive regulation of RNA metabolic process	GO:0051254	2.84e-06	1167	305	51	0.167	0.044	PKD1,SP100,PABPC1,MLLT10,CCNT2,EP300,IKBKB,HOXA5,LHX2,E2F3,VEGFA,CREB1,MYB,WNT1,YEATS4,PIN1,ATF4,ETS1,GATA4,MYC,HMGA1,RTF1,NCOA2,GATA6,AKT1,NOTCH1,TCF7L2,HMGA2,ELOC,SUPV3L1,ETS2,PAXBP1,SHC1,TP53INP1,E2F7,MAPK7,KMT2D,ZEB2,ZFPM2,MAP3K2,FOS,SMAD2,CRLF3,JUN,TBK1,SP1,PPARA,MTOR,ETV5,HOXA10,HOXB7
------negative regulation of RNA metabolic process	GO:0051253	0.000991	970	305	40	0.131	0.041	SP100,PABPC1,UBE2D1,DNMT3B,EP300,EZH2,CDKN1B,VEGFA,ACVR2B,CREB1,MYB,RNF2,DNMT1,MYC,HMGA1,RTF1,GATA6,MTDH,NR6A1,NOTCH1,ZEB1,TCF7L2,HMGA2,ARID5B,BACH1,ETS2,IGF2BP1,SHC1,GFI1,E2F7,KMT2D,BMI1,ZEB2,ZFPM2,KLF11,SMAD2,FOXG1,CDK5R1,JUN,PPARA
----nucleobase-containing compound biosynthetic process	GO:0034654	0.00142	3048	305	88	0.289	0.029	PKD1,HFE,SP100,TGFBR3,UBE2D1,MLLT10,CCNT2,SRRT,DNMT3B,MAPK1,EP300,XIAP,IKBKB,HOXA5,EZH2,LHX2,CDKN1B,E2F3,VEGFA,ERBIN,ACVR2B,NRBP1,CREB1,MYB,RNF2,WNT1,YEATS4,PIN1,ATF4,AJUBA,DNMT1,MED10,ETS1,GATA4,MYC,HMGA1,RTF1,NCOA2,GATA6,AKT1,POLR2D,ABT1,MTDH,NR6A1,NOTCH1,ZEB1,TCF7L2,ALDOA,HMGA2,ARID5B,TCF7L1,ATP5G3,ELOC,BACH1,ETS2,PAXBP1,SHC1,GFI1,TP53INP1,E2F7,TAF1D,MAPK7,IGF2,KMT2D,BMI1,ZEB2,ZFPM2,MAP3K2,FOS…
-----RNA biosynthetic process	GO:0032774	2.64e-05	2662	305	85	0.279	0.032	PKD1,HFE,SP100,TGFBR3,UBE2D1,MLLT10,CCNT2,SRRT,DNMT3B,MAPK1,EP300,XIAP,IKBKB,HOXA5,EZH2,LHX2,CDKN1B,E2F3,VEGFA,ERBIN,ACVR2B,NRBP1,CREB1,MYB,RNF2,WNT1,YEATS4,PIN1,ATF4,AJUBA,DNMT1,MED10,ETS1,GATA4,MYC,HMGA1,RTF1,NCOA2,GATA6,AKT1,POLR2D,ABT1,MTDH,NR6A1,NOTCH1,ZEB1,TCF7L2,HMGA2,ARID5B,TCF7L1,ELOC,BACH1,ETS2,PAXBP1,SHC1,GFI1,TP53INP1,E2F7,TAF1D,MAPK7,IGF2,KMT2D,BMI1,ZEB2,ZFPM2,MAP3K2,FOS,KLF11,MALT1,…
------nucleic acid-templated transcription	GO:0097659	2.25e-05	2653	305	85	0.279	0.032	PKD1,HFE,SP100,TGFBR3,UBE2D1,MLLT10,CCNT2,SRRT,DNMT3B,MAPK1,EP300,XIAP,IKBKB,HOXA5,EZH2,LHX2,CDKN1B,E2F3,VEGFA,ERBIN,ACVR2B,NRBP1,CREB1,MYB,RNF2,WNT1,YEATS4,PIN1,ATF4,AJUBA,DNMT1,MED10,ETS1,GATA4,MYC,HMGA1,RTF1,NCOA2,GATA6,AKT1,POLR2D,ABT1,MTDH,NR6A1,NOTCH1,ZEB1,TCF7L2,HMGA2,ARID5B,TCF7L1,ELOC,BACH1,ETS2,PAXBP1,SHC1,GFI1,TP53INP1,E2F7,TAF1D,MAPK7,IGF2,KMT2D,BMI1,ZEB2,ZFPM2,MAP3K2,FOS,KLF11,MALT1,…
-------transcription, DNA-templated	GO:0006351	1.88e-05	2643	305	85	0.279	0.032	PKD1,HFE,SP100,TGFBR3,UBE2D1,MLLT10,CCNT2,SRRT,DNMT3B,MAPK1,EP300,XIAP,IKBKB,HOXA5,EZH2,LHX2,CDKN1B,E2F3,VEGFA,ERBIN,ACVR2B,NRBP1,CREB1,MYB,RNF2,WNT1,YEATS4,PIN1,ATF4,AJUBA,DNMT1,MED10,ETS1,GATA4,MYC,HMGA1,RTF1,NCOA2,GATA6,AKT1,POLR2D,ABT1,MTDH,NR6A1,NOTCH1,ZEB1,TCF7L2,HMGA2,ARID5B,TCF7L1,ELOC,BACH1,ETS2,PAXBP1,SHC1,GFI1,TP53INP1,E2F7,TAF1D,MAPK7,IGF2,KMT2D,BMI1,ZEB2,ZFPM2,MAP3K2,FOS,KLF11,MALT1,…
--------transcription from RNA polymerase II promoter	GO:0006366	2.76e-07	1728	305	68	0.223	0.039	PKD1,HFE,SP100,TGFBR3,UBE2D1,MLLT10,CCNT2,SRRT,DNMT3B,EP300,XIAP,IKBKB,HOXA5,EZH2,E2F3,VEGFA,ACVR2B,NRBP1,CREB1,MYB,RNF2,WNT1,YEATS4,PIN1,ATF4,DNMT1,MED10,ETS1,GATA4,MYC,HMGA1,RTF1,NCOA2,GATA6,POLR2D,ABT1,MTDH,NR6A1,NOTCH1,ZEB1,TCF7L2,HMGA2,ARID5B,TCF7L1,ELOC,BACH1,ETS2,PAXBP1,GFI1,E2F7,MAPK7,KMT2D,BMI1,ZEB2,ZFPM2,FOS,KLF11,CHD2,SMAD2,CRLF3,JUN,TBK1,SP1,PPARA,ETV5,HOXA10,SALL3,HOXB7
------regulation of RNA biosynthetic process	GO:2001141	1.9e-05	2423	305	80	0.262	0.033	PKD1,HFE,SP100,TGFBR3,UBE2D1,MLLT10,CCNT2,SRRT,DNMT3B,MAPK1,EP300,XIAP,IKBKB,HOXA5,EZH2,LHX2,CDKN1B,E2F3,VEGFA,ERBIN,ACVR2B,CREB1,MYB,RNF2,WNT1,YEATS4,PIN1,ATF4,AJUBA,DNMT1,ETS1,GATA4,MYC,HMGA1,RTF1,NCOA2,GATA6,AKT1,MTDH,NR6A1,NOTCH1,ZEB1,TCF7L2,HMGA2,ARID5B,TCF7L1,ELOC,BACH1,ETS2,PAXBP1,SHC1,GFI1,TP53INP1,E2F7,MAPK7,IGF2,KMT2D,BMI1,ZEB2,ZFPM2,MAP3K2,FOS,KLF11,MALT1,ZNF621,CHD2,SMAD2,FOXG1,CRLF3,…
-------regulation of nucleic acid-templated transcription	GO:1903506	1.64e-05	2415	305	80	0.262	0.033	PKD1,HFE,SP100,TGFBR3,UBE2D1,MLLT10,CCNT2,SRRT,DNMT3B,MAPK1,EP300,XIAP,IKBKB,HOXA5,EZH2,LHX2,CDKN1B,E2F3,VEGFA,ERBIN,ACVR2B,CREB1,MYB,RNF2,WNT1,YEATS4,PIN1,ATF4,AJUBA,DNMT1,ETS1,GATA4,MYC,HMGA1,RTF1,NCOA2,GATA6,AKT1,MTDH,NR6A1,NOTCH1,ZEB1,TCF7L2,HMGA2,ARID5B,TCF7L1,ELOC,BACH1,ETS2,PAXBP1,SHC1,GFI1,TP53INP1,E2F7,MAPK7,IGF2,KMT2D,BMI1,ZEB2,ZFPM2,MAP3K2,FOS,KLF11,MALT1,ZNF621,CHD2,SMAD2,FOXG1,CRLF3,…
--------regulation of transcription, DNA-templated	GO:0006355	1.35e-05	2405	305	80	0.262	0.033	PKD1,HFE,SP100,TGFBR3,UBE2D1,MLLT10,CCNT2,SRRT,DNMT3B,MAPK1,EP300,XIAP,IKBKB,HOXA5,EZH2,LHX2,CDKN1B,E2F3,VEGFA,ERBIN,ACVR2B,CREB1,MYB,RNF2,WNT1,YEATS4,PIN1,ATF4,AJUBA,DNMT1,ETS1,GATA4,MYC,HMGA1,RTF1,NCOA2,GATA6,AKT1,MTDH,NR6A1,NOTCH1,ZEB1,TCF7L2,HMGA2,ARID5B,TCF7L1,ELOC,BACH1,ETS2,PAXBP1,SHC1,GFI1,TP53INP1,E2F7,MAPK7,IGF2,KMT2D,BMI1,ZEB2,ZFPM2,MAP3K2,FOS,KLF11,MALT1,ZNF621,CHD2,SMAD2,FOXG1,CRLF3,…
---------regulation of transcription from RNA polymerase II promoter	GO:0006357	2.51e-07	1492	305	62	0.203	0.042	PKD1,HFE,SP100,TGFBR3,UBE2D1,MLLT10,CCNT2,DNMT3B,EP300,XIAP,IKBKB,HOXA5,EZH2,E2F3,VEGFA,ACVR2B,CREB1,MYB,RNF2,WNT1,YEATS4,PIN1,ATF4,DNMT1,ETS1,GATA4,MYC,HMGA1,RTF1,NCOA2,GATA6,MTDH,NR6A1,NOTCH1,ZEB1,TCF7L2,HMGA2,ARID5B,TCF7L1,ELOC,BACH1,ETS2,PAXBP1,GFI1,E2F7,MAPK7,KMT2D,BMI1,ZEB2,ZFPM2,FOS,KLF11,CHD2,SMAD2,CRLF3,JUN,TBK1,SP1,PPARA,ETV5,HOXA10,HOXB7
------positive regulation of RNA biosynthetic process	GO:1902680	5.42e-06	1116	305	49	0.161	0.044	PKD1,SP100,MLLT10,CCNT2,EP300,IKBKB,HOXA5,LHX2,E2F3,VEGFA,CREB1,MYB,WNT1,YEATS4,PIN1,ATF4,ETS1,GATA4,MYC,HMGA1,RTF1,NCOA2,GATA6,AKT1,NOTCH1,TCF7L2,HMGA2,ELOC,ETS2,PAXBP1,SHC1,TP53INP1,E2F7,MAPK7,KMT2D,ZEB2,ZFPM2,MAP3K2,FOS,SMAD2,CRLF3,JUN,TBK1,SP1,PPARA,MTOR,ETV5,HOXA10,HOXB7
-------positive regulation of nucleic acid-templated transcription	GO:1903508	5.26e-06	1115	305	49	0.161	0.044	PKD1,SP100,MLLT10,CCNT2,EP300,IKBKB,HOXA5,LHX2,E2F3,VEGFA,CREB1,MYB,WNT1,YEATS4,PIN1,ATF4,ETS1,GATA4,MYC,HMGA1,RTF1,NCOA2,GATA6,AKT1,NOTCH1,TCF7L2,HMGA2,ELOC,ETS2,PAXBP1,SHC1,TP53INP1,E2F7,MAPK7,KMT2D,ZEB2,ZFPM2,MAP3K2,FOS,SMAD2,CRLF3,JUN,TBK1,SP1,PPARA,MTOR,ETV5,HOXA10,HOXB7
--------positive regulation of transcription, DNA-templated	GO:0045893	5.26e-06	1115	305	49	0.161	0.044	PKD1,SP100,MLLT10,CCNT2,EP300,IKBKB,HOXA5,LHX2,E2F3,VEGFA,CREB1,MYB,WNT1,YEATS4,PIN1,ATF4,ETS1,GATA4,MYC,HMGA1,RTF1,NCOA2,GATA6,AKT1,NOTCH1,TCF7L2,HMGA2,ELOC,ETS2,PAXBP1,SHC1,TP53INP1,E2F7,MAPK7,KMT2D,ZEB2,ZFPM2,MAP3K2,FOS,SMAD2,CRLF3,JUN,TBK1,SP1,PPARA,MTOR,ETV5,HOXA10,HOXB7
---------positive regulation of transcription from RNA polymerase II promoter	GO:0045944	2.6e-05	812	305	39	0.128	0.048	PKD1,MLLT10,CCNT2,EP300,IKBKB,HOXA5,E2F3,VEGFA,CREB1,MYB,YEATS4,PIN1,ATF4,ETS1,GATA4,MYC,HMGA1,RTF1,NCOA2,NOTCH1,TCF7L2,HMGA2,ELOC,PAXBP1,E2F7,MAPK7,KMT2D,ZEB2,ZFPM2,FOS,SMAD2,CRLF3,JUN,TBK1,SP1,PPARA,ETV5,HOXA10,HOXB7
------negative regulation of RNA biosynthetic process	GO:1902679	0.00111	900	305	38	0.125	0.042	SP100,UBE2D1,DNMT3B,EP300,EZH2,CDKN1B,VEGFA,ACVR2B,CREB1,MYB,RNF2,DNMT1,MYC,HMGA1,RTF1,GATA6,MTDH,NR6A1,NOTCH1,ZEB1,TCF7L2,HMGA2,ARID5B,BACH1,ETS2,SHC1,GFI1,E2F7,KMT2D,BMI1,ZEB2,ZFPM2,KLF11,SMAD2,FOXG1,CDK5R1,JUN,PPARA
-------negative regulation of nucleic acid-templated transcription	GO:1903507	0.00108	899	305	38	0.125	0.042	SP100,UBE2D1,DNMT3B,EP300,EZH2,CDKN1B,VEGFA,ACVR2B,CREB1,MYB,RNF2,DNMT1,MYC,HMGA1,RTF1,GATA6,MTDH,NR6A1,NOTCH1,ZEB1,TCF7L2,HMGA2,ARID5B,BACH1,ETS2,SHC1,GFI1,E2F7,KMT2D,BMI1,ZEB2,ZFPM2,KLF11,SMAD2,FOXG1,CDK5R1,JUN,PPARA
--------negative regulation of transcription, DNA-templated	GO:0045892	0.000843	890	305	38	0.125	0.043	SP100,UBE2D1,DNMT3B,EP300,EZH2,CDKN1B,VEGFA,ACVR2B,CREB1,MYB,RNF2,DNMT1,MYC,HMGA1,RTF1,GATA6,MTDH,NR6A1,NOTCH1,ZEB1,TCF7L2,HMGA2,ARID5B,BACH1,ETS2,SHC1,GFI1,E2F7,KMT2D,BMI1,ZEB2,ZFPM2,KLF11,SMAD2,FOXG1,CDK5R1,JUN,PPARA
---------negative regulation of transcription from RNA polymerase II promoter	GO:0000122	6.21e-05	540	305	30	0.098	0.056	SP100,UBE2D1,DNMT3B,EP300,EZH2,VEGFA,ACVR2B,MYB,RNF2,DNMT1,MYC,RTF1,GATA6,MTDH,NR6A1,NOTCH1,ZEB1,TCF7L2,HMGA2,ARID5B,BACH1,ETS2,GFI1,E2F7,BMI1,ZEB2,KLF11,SMAD2,JUN,PPARA
cell cycle arrest	GO:0007050	0.00462	222	305	16	0.052	0.072	PKD1,PRKACA,CDC14B,EP300,CASP2,CDKN1B,CAB39,MYC,GATA6,TCF7L2,HMGA2,TBRG1,TP53INP1,E2F7,CRLF3,MTOR
Ras protein signal transduction	GO:0007265	0.0128	213	305	15	0.049	0.07	RHOA,BRAP,CRKL,SHOC2,RAP2C,DNMT1,KRAS,RDX,ABI2,ARHGDIA,SHC1,DLC1,JUN,PAK2,RGL2
mitotic cell cycle phase transition	GO:0044772	0.0418	488	305	23	0.075	0.047	PKD1,PRKACA,UBE2D1,CDC14B,EP300,MAPRE1,CASP2,CDKN1B,TPD52L1,AJUBA,MYC,RDX,AKT1,HMGA2,BACH1,GFI1,E2F7,BUB1,KLF11,CCNE2,CRLF3,RCC2,TUBB
Molecular Function: miR-196b-5p
t name	term ID	p-value	T	Q	Q&T	Q&T/Q	Q&T/T	Q&T list
heterocyclic compound binding	GO:1901363	0.000785	3247	131	49	0.374	0.015	MRPS35,SRRT,MIEF1,MAPRE1,HOXA5,MSH6,MRPS26,ATF4,MBD4,IGF2BP3,MYC,HMGA1,RDX,RTF1,GATA6,AKT1,SRP9,POLR2D,MEPCE,NR6A1,ALDOA,HMGA2,ARID5B,GRIK1-AS2,ETS2,HIST1H2BD,PAXBP1,IGF2BP1,RRP1B,GFI1,HSPA4L,GRPEL2,TRA2A,E2F7,KMT2D,FOS,BCL2,CHD2,RCC2,PBX1,PPARA,NAP1L1,MTOR,GNL1,RACK1,ZCCHC3,HOXA10,SALL3,HOXB7
organic cyclic compound binding	GO:0097159	0.00156	3320	131	49	0.374	0.015	MRPS35,SRRT,MIEF1,MAPRE1,HOXA5,MSH6,MRPS26,ATF4,MBD4,IGF2BP3,MYC,HMGA1,RDX,RTF1,GATA6,AKT1,SRP9,POLR2D,MEPCE,NR6A1,ALDOA,HMGA2,ARID5B,GRIK1-AS2,ETS2,HIST1H2BD,PAXBP1,IGF2BP1,RRP1B,GFI1,HSPA4L,GRPEL2,TRA2A,E2F7,KMT2D,FOS,BCL2,CHD2,RCC2,PBX1,PPARA,NAP1L1,MTOR,GNL1,RACK1,ZCCHC3,HOXA10,SALL3,HOXB7
----nucleic acid binding	GO:0003676	0.000515	2704	131	44	0.336	0.016	MRPS35,SRRT,MAPRE1,HOXA5,MSH6,MRPS26,ATF4,MBD4,IGF2BP3,MYC,HMGA1,RDX,RTF1,GATA6,SRP9,POLR2D,MEPCE,NR6A1,ALDOA,HMGA2,ARID5B,GRIK1S2,ETS2,HIST1H2BD,PAXBP1,IGF2BP1,RRP1B,GFI1,TRA2A,E2F7,KMT2D,FOS,BCL2,CHD2,RCC2,PBX1,PPARA,NAP1L1,MTOR,RACK1,ZCCHC3,HOXA10,SALL3,HOXB7
-----regulatory region nucleic acid binding	GO:0001067	9.51e-06	661	131	22	0.168	0.033	HOXA5,ATF4,MYC,HMGA1,GATA6,NR6A1,HMGA2,ARID5B,GRIK1-AS2,ETS2,PAXBP1,GFI1,E2F7,KMT2D,FOS,CHD2,PBX1,PPARA,MTOR,HOXA10,SALL3,HOXB7
-----DNA binding	GO:0003677	0.000188	1295	131	29	0.221	0.022	SRRT,HOXA5,MSH6,ATF4,MBD4,MYC,HMGA1,RTF1,GATA6,POLR2D,NR6A1,HMGA2,ARID5B,GRIK1-AS2,ETS2,HIST1H2BD,PAXBP1,GFI1,E2F7,KMT2D,FOS,BCL2,CHD2,PBX1,PPARA,MTOR,HOXA10,SALL3,HOXB7
------sequence-specific DNA binding	GO:0043565	0.000214	720	131	21	0.16	0.029	HOXA5,ATF4,MBD4,MYC,HMGA1,GATA6,NR6A1,HMGA2,ARID5B,GRIK1-AS2,ETS2,PAXBP1,FOS,BCL2,CHD2,PBX1,PPARA,MTOR,HOXA10,SALL3,HOXB7
------double-stranded DNA binding	GO:0003690	3.96e-05	591	131	20	0.153	0.034	HOXA5,MSH6,ATF4,MBD4,MYC,HMGA1,GATA6,NR6A1,HMGA2,ARID5B,GRIK1-AS2,ETS2,PAXBP1,FOS,CHD2,PBX1,PPARA,MTOR,HOXA10,HOXB7
-------sequence-specific double-stranded DNA binding	GO:1990837	2.75e-05	520	131	19	0.145	0.037	HOXA5,ATF4,MBD4,MYC,HMGA1,GATA6,NR6A1,HMGA2,ARID5B,GRIK1-AS2,ETS2,PAXBP1,FOS,CHD2,PBX1,PPARA,MTOR,HOXA10,HOXB7
------regulatory region DNA binding	GO:0000975	9.25e-06	660	131	22	0.168	0.033	HOXA5,ATF4,MYC,HMGA1,GATA6,NR6A1,HMGA2,ARID5B,GRIK1-AS2,ETS2,PAXBP1,GFI1,E2F7,KMT2D,FOS,CHD2,PBX1,PPARA,MTOR,HOXA10,SALL3,HOXB7
-------transcription regulatory region DNA binding	GO:0044212	9.25e-06	660	131	22	0.168	0.033	HOXA5,ATF4,MYC,HMGA1,GATA6,NR6A1,HMGA2,ARID5B,GRIK1-AS2,ETS2,PAXBP1,GFI1,E2F7,KMT2D,FOS,CHD2,PBX1,PPARA,MTOR,HOXA10,SALL3,HOXB7
--------RNA polymerase II regulatory region DNA binding	GO:0001012	0.0281	408	131	13	0.099	0.032	HOXA5,MYC,GATA6,NR6A1,ARID5B,GRIK1-AS2,ETS2,PAXBP1,FOS,PBX1,PPARA,HOXA10,HOXB7
--------transcription regulatory region sequence-specific DNA binding	GO:0000976	0.00186	489	131	16	0.122	0.033	HOXA5,ATF4,MYC,HMGA1,GATA6,NR6A1,ARID5B,GRIK1-AS2,ETS2,PAXBP1,FOS,CHD2,PBX1,PPARA,HOXA10,HOXB7
---------RNA polymerase II regulatory region sequence-specific DNA binding	GO:0000977	0.0281	408	131	13	0.099	0.032	HOXA5,MYC,GATA6,NR6A1,ARID5B,GRIK1-AS2,ETS2,PAXBP1,FOS,PBX1,PPARA,HOXA10,HOXB7
Biological Process: miR-196b-5p
t name	term ID	p-value	T	Q	Q&T	Q&T/Q	Q&T/T	Q&T list
negative regulation of biological process	GO:0048519	0.00962	3962	131	53	0.405	0.013	FAS,SP100,TGFBR3,PRKACA,HOXA9,SRRT,BRAP,MAPRE1,PIK3CG,HOXA5,CDKN1B,NUP155,ACVR2B,MSH6,HOXB8,ATF4,AJUBA,IGF2BP3,MYC,HMGA1,RDX,RTF1,GATA6,AKT1,CALM2,MEIS1,POLR2D,NR6A1,HMGA2,ARID5B,TBRG1,GRIK1-AS2,ETS2,PPP1R15B,IGF2BP1,DFFA,RRP1B,GFI1,TGFBR2,E2F7,KMT2D,BUB1,GPS1,BCL2,CDK5R1,SMCR8,ACER2,RCC2,PPARA,CALM1,MTOR,RACK1,TXNDC5
negative regulation of cellular process	GO:0048523	0.000818	3564	131	52	0.397	0.015	FAS,SP100,TGFBR3,PRKACA,HOXA9,SRRT,BRAP,MAPRE1,HOXA5,CDKN1B,NUP155,ACVR2B,MSH6,HOXB8,ATF4,AJUBA,IGF2BP3,MYC,HMGA1,RDX,RTF1,GATA6,AKT1,CALM2,MEIS1,POLR2D,NR6A1,HMGA2,ARID5B,TBRG1,GRIK1-AS2,ETS2,PPP1R15B,IGF2BP1,DFFA,RRP1B,GFI1,TGFBR2,E2F7,KMT2D,BUB1,GPS1,BCL2,CDK5R1,SMCR8,ACER2,RCC2,PPARA,CALM1,MTOR,RACK1,TXNDC5
negative regulation of biosynthetic process	GO:0009890	0.0172	1354	131	26	0.198	0.019	SP100,SRRT,CDKN1B,NUP155,ACVR2B,ATF4,AJUBA,IGF2BP3,MYC,HMGA1,RTF1,GATA6,POLR2D,NR6A1,HMGA2,ARID5B,GRIK1-AS2,ETS2,IGF2BP1,GFI1,E2F7,KMT2D,CDK5R1,ACER2,PPARA,RACK1
----negative regulation of macromolecule biosynthetic process	GO:0010558	0.00641	1282	131	26	0.198	0.02	SP100,SRRT,CDKN1B,NUP155,ACVR2B,ATF4,AJUBA,IGF2BP3,MYC,HMGA1,RTF1,GATA6,POLR2D,NR6A1,HMGA2,ARID5B,GRIK1-AS2,ETS2,IGF2BP1,GFI1,E2F7,KMT2D,CDK5R1,ACER2,PPARA,RACK1
negative regulation of cellular metabolic process	GO:0031324	0.00647	2078	131	35	0.267	0.017	SP100,SRRT,CDKN1B,NUP155,ACVR2B,MSH6,ATF4,AJUBA,IGF2BP3,MYC,HMGA1,RTF1,GATA6,AKT1,POLR2D,NR6A1,HMGA2,ARID5B,GRIK1-AS2,ETS2,PPP1R15B,IGF2BP1,DFFA,RRP1B,GFI1,E2F7,KMT2D,GPS1,BCL2,CDK5R1,SMCR8,ACER2,PPARA,MTOR,RACK1
----negative regulation of cellular biosynthetic process	GO:0031327	0.0147	1342	131	26	0.198	0.019	SP100,SRRT,CDKN1B,NUP155,ACVR2B,ATF4,AJUBA,IGF2BP3,MYC,HMGA1,RTF1,GATA6,POLR2D,NR6A1,HMGA2,ARID5B,GRIK1-AS2,ETS2,IGF2BP1,GFI1,E2F7,KMT2D,CDK5R1,ACER2,PPARA,RACK1
-----negative regulation of cellular macromolecule biosynthetic process	GO:2000113	0.00415	1252	131	26	0.198	0.021	SP100,SRRT,CDKN1B,NUP155,ACVR2B,ATF4,AJUBA,IGF2BP3,MYC,HMGA1,RTF1,GATA6,POLR2D,NR6A1,HMGA2,ARID5B,GRIK1-AS2,ETS2,IGF2BP1,GFI1,E2F7,KMT2D,CDK5R1,ACER2,PPARA,RACK1
nucleobase-containing compound metabolic process	GO:0006139	0.0489	4521	131	56	0.427	0.012	SP100,TGFBR3,PRKACA,SRRT,SLC23A2,MAPK1,HOXA5,LHX2,CDKN1B,NUP155,ACVR2B,MSH6,ATF4,HERC2,MBD4,AJUBA,MED10,IGF2BP3,MYC,HMGA1,RTF1,GATA6,AKT1,POLR2D,MMS22L,MEPCE,NR6A1,ALDOA,HMGA2,ARID5B,TBRG1,GRIK1-AS2,ETS2,PAXBP1,IGF2BP1,DFFA,RRP1B,GFI1,TRA2A,E2F7,KMT2D,GPS1,MAP3K2,FOS,CTPS1,CHD2,CDK5R1,PPARA,NAP1L1,IARS,MTOR,RACK1,MARS2,HOXA10,SALL3,HOXB7
----nucleic acid metabolic process	GO:0090304	0.0399	3928	131	51	0.389	0.013	SP100,TGFBR3,PRKACA,SRRT,MAPK1,HOXA5,LHX2,CDKN1B,ACVR2B,MSH6,ATF4,HERC2,MBD4,AJUBA,MED10,IGF2BP3,MYC,HMGA1,RTF1,GATA6,AKT1,POLR2D,MMS22L,MEPCE,NR6A1,HMGA2,ARID5B,TBRG1,GRIK1-AS2,ETS2,PAXBP1,IGF2BP1,DFFA,RRP1B,GFI1,TRA2A,E2F7,KMT2D,GPS1,MAP3K2,FOS,CHD2,CDK5R1,PPARA,NAP1L1,IARS,MTOR,MARS2,HOXA10,SALL3,HOXB7
DNA metabolic process	GO:0006259	0.0247	815	131	19	0.145	0.023	SP100,MAPK1,MSH6,HERC2,MBD4,MYC,HMGA1,AKT1,POLR2D,MMS22L,HMGA2,TBRG1,GRIK1-AS2,DFFA,E2F7,GPS1,FOS,NAP1L1,MTOR
mitotic cell cycle phase transition	GO:0044772	0.0417	488	131	14	0.107	0.029	PRKACA,MAPRE1,CDKN1B,AJUBA,MYC,RDX,AKT1,HMGA2,GRIK1-AS2,GFI1,E2F7,BUB1,RCC2,TUBB
negative regulation of nitrogen compound metabolic process	GO:0051172	0.0331	1949	131	32	0.244	0.016	SP100,SRRT,CDKN1B,NUP155,ACVR2B,MSH6,ATF4,AJUBA,IGF2BP3,MYC,HMGA1,RTF1,GATA6,AKT1,POLR2D,NR6A1,HMGA2,ARID5B,GRIK1-AS2,ETS2,PPP1R15B,IGF2BP1,DFFA,GFI1,E2F7,KMT2D,GPS1,CDK5R1,SMCR8,ACER2,PPARA,RACK1
response to abiotic stimulus	GO:0009628	0.0185	725	131	18	0.137	0.025	FAS,PRKACA,MAPK1,NUP155,MSH6,ATF4,MBD4,AJUBA,MYC,TRPC3,GATA6,AKT1,POLR2D,HMGA2,GRIK1-AS2,MAP3K2,BCL2,MTOR
cellular response to stress	GO:0033554	0.000107	1583	131	33	0.252	0.021	FAS,MRPS35,SP100,PRKACA,MAPK1,CDKN1B,NUP155,MSH6,MRPS26,ATF4,HERC2,MBD4,AJUBA,MYC,HMGA1,GATA6,AKT1,POLR2D,MMS22L,HMGA2,GRIK1-AS2,PPP1R15B,IGF2BP1,E2F7,GPS1,MAP3K2,FOS,BCL2,YOD1,MTOR,GNL1,RACK1,TXNDC5
----cellular response to DNA damage stimulus	GO:0006974	0.0112	699	131	18	0.137	0.026	MRPS35,SP100,CDKN1B,MSH6,MRPS26,HERC2,MBD4,MYC,HMGA1,POLR2D,MMS22L,HMGA2,GRIK1-AS2,E2F7,GPS1,BCL2,MTOR,GNL1
response to drug	GO:0042493	0.0154	132	131	8	0.061	0.061	MYC,BCAR3,GATA6,HMGA2,TGFBR2,BCL2,CTPS1,ACER2
Molecular Function: miR-200b-3p
t name	term ID	p-value	T	Q	Q&T	Q&T/Q	Q&T/T	Q&T list
binding	GO:0005488	0.000466	12052	178	153	0.86	0.013	WNT16,M6PR,PKD1,HFE,DCBLD2,ELMO2,UHRF1BP1,RHOA,PABPC1,UBE2D1,FERMT2,FSCN1,KLHL20,N4BP2,MLLT10,RAB21,SESN1,CDC14B,PHLPP1,CCNT2,TXNDC16,KLHL42,PTPN4,DNMT3B,FKBP5,RAB18,MKNK2,CRKL,EP300,SEC23A,RASSF2,XIAP,FLT1,VAC14,IKBKB,DNAJB6,CASP2,EZH2,SHOC2,NUFIP2,ARPC3,CDKN1B,TPD52L1,RAB23,E2F3,QKI,VEGFA,ERBIN,LOX,LMNB1,SEC24A,NRBP1,FN1,RND3,ERRFI1,CAMSAP2,CREB1,MYB,DNMT3A,HOXB5,CD274,RNF2,SEPT7,RAP2C,PARD6B,P…
----protein binding	GO:0005515	4.64e-08	10553	178	149	0.837	0.014	WNT16,M6PR,PKD1,HFE,DCBLD2,ELMO2,UHRF1BP1,RHOA,PABPC1,UBE2D1,FERMT2,FSCN1,KLHL20,N4BP2,MLLT10,RAB21,SESN1,CDC14B,PHLPP1,CCNT2,TXNDC16,KLHL42,PTPN4,DNMT3B,FKBP5,RAB18,MKNK2,CRKL,EP300,SEC23A,RASSF2,XIAP,FLT1,VAC14,IKBKB,DNAJB6,CASP2,EZH2,SHOC2,NUFIP2,ARPC3,CDKN1B,TPD52L1,RAB23,E2F3,QKI,VEGFA,ERBIN,LOX,LMNB1,SEC24A,NRBP1,FN1,RND3,ERRFI1,CAMSAP2,CREB1,MYB,DNMT3A,HOXB5,CD274,RNF2,SEPT7,PARD6B,PLCG1,S…
RNA polymerase II transcription factor binding	GO:0001085	0.00225	101	178	9	0.051	0.089	EP300,CREB1,GATA4,GATA6,MTDH,TCF7L2,ZFPM2,JUN,SP1
DNA-methyltransferase activity	GO:0009008	0.0248	5	178	3	0.017	0.6	DNMT3B,DNMT3A,DNMT1
----DNA (cytosine-5-)-methyltransferase activity	GO:0003886	0.00252	3	178	3	0.017	1	DNMT3B,DNMT3A,DNMT1
kinase binding	GO:0019900	0.00871	497	178	18	0.101	0.036	PKD1,ELMO2,IKBKB,CDKN1B,ERRFI1,PLCG1,PIN1,CAB39,ABI2,GATA6,MSN,TCF7L2,SHC1,AVPR1A,FRS2,MAPK7,IRS1,PAK2
----protein kinase binding	GO:0019901	0.0249	434	178	16	0.09	0.037	PKD1,ELMO2,IKBKB,CDKN1B,ERRFI1,PLCG1,PIN1,GATA6,MSN,TCF7L2,SHC1,AVPR1A,FRS2,MAPK7,IRS1,PAK2
neurotrophin TRKA receptor binding	GO:0005168	0.0492	6	178	3	0.017	0.5	PLCG1,SHC1,FRS2
Biological Process: miR-200b-3p
t name	term ID	p-value	T	Q	Q&T	Q&T/Q	Q&T/T	Q&T list
circulatory system development	GO:0072359	0.0338	603	178	19	0.107	0.032	PKD1,RHOA,FLT1,VEGFA,LOX,ERRFI1,PLCG1,KDR,ROCK2,ETS1,GATA4,GATA6,MTDH,NOTCH1,TCF7L2,DLC1,FRS2,SHOX2,ZFPM2
regulation of angiogenesis	GO:0045765	0.0191	203	178	11	0.062	0.054	RHOA,FLT1,VEGFA,PLCG1,KDR,ROCK2,ETS1,GATA4,GATA6,MTDH,NOTCH1
vasculature development	GO:0001944	0.049	408	178	15	0.084	0.037	PKD1,RHOA,FLT1,VEGFA,LOX,ERRFI1,PLCG1,KDR,ROCK2,ETS1,GATA4,GATA6,MTDH,NOTCH1,TCF7L2
endothelium development	GO:0003158	0.00789	88	178	8	0.045	0.091	RHOA,IKBKB,RAP2C,KDR,ROCK2,MSN,NOTCH1,ZEB1
cellular component organization or biogenesis	GO:0071840	0.00054	5142	178	85	0.478	0.017	M6PR,HFE,WDR37,DCBLD2,RHOA,FERMT2,FSCN1,KLHL20,RAB21,CDC14B,DNMT3B,RAB18,CRKL,EP300,SEC23A,IKBKB,DNAJB6,EZH2,ARPC3,CDKN1B,RAB23,VEGFA,ERBIN,LOX,SEC24A,FN1,RND3,CAMSAP2,CREB1,MYB,RNF2,SEPT7,PARD6B,PLCG1,STX16,WNT1,YEATS4,PIN1,KDR,DNMT1,ATP6V1E1,RIN2,WASF3,KRAS,ROCK2,ETS1,KIF13A,ABI2,PDPK1,ARHGDIA,PMAIP1,ATG12,ABT1,NLGN4X,MSN,NOTCH1,TCF7L2,ADAM12,CELF1,SERPINH1,TCF7L1,BCL2L11,PTPRD,ATP5G3,SUPV3L1,B…
cell proliferation	GO:0008283	0.00553	1415	178	34	0.191	0.024	WNT16,RHOA,FSCN1,CRKL,XIAP,FLT1,CDKN1B,E2F3,VEGFA,FN1,CD274,WNT1,KDR,KRAS,ETS1,GATA6,MSN,NOTCH1,ZEB1,TCF7L2,SHC1,BAP1,DLC1,TP53INP1,IGF2,DDIT4,BMI1,IRS1,SHCBP1,BCL2,KLF11,BTC,JUN,TMEM119
biological adhesion	GO:0022610	0.0334	952	178	25	0.14	0.026	PKD1,HFE,FERMT2,CRKL,VEGFA,ERBIN,FN1,RND3,MYB,CD274,WNT1,KDR,ROCK2,ETS1,PDPK1,ARHGDIA,NLGN4X,MSN,NOTCH1,PTPRD,DLC1,MAPK7,IGF2,MALT1,PAK2
----cell adhesion	GO:0007155	0.0295	945	178	25	0.14	0.026	PKD1,HFE,FERMT2,CRKL,VEGFA,ERBIN,FN1,RND3,MYB,CD274,WNT1,KDR,ROCK2,ETS1,PDPK1,ARHGDIA,NLGN4X,MSN,NOTCH1,PTPRD,DLC1,MAPK7,IGF2,MALT1,PAK2
macromolecule metabolic process	GO:0043170	0.0444	7442	178	104	0.584	0.014	WNT16,PKD1,HFE,WDR37,RHOA,PABPC1,UBE2D1,KLHL20,MLLT10,CDC14B,PHLPP1,CCNT2,KLHL42,PTPN4,DNMT3B,MKNK2,CRKL,EP300,RASSF2,XIAP,FLT1,IKBKB,DNAJB6,CASP2,EZH2,CDKN1B,TPD52L1,E2F3,VEGFA,ERBIN,LOX,INO80D,NRBP1,FN1,ERRFI1,CREB1,MYB,DNMT3A,RNF2,RAP2C,PLCG1,WNT1,YEATS4,PIN1,PTPN12,KDR,DNAJB9,QRSL1,DNMT1,KRAS,ROCK2,ETS1,CAB39,GATA4,ABI2,SECISBP2L,NCOA2,PDPK1,GATA6,PMAIP1,ATG12,ABT1,MSN,MTDH,NOTCH1,ZEB1,TCF7L2…
----macromolecule modification	GO:0043412	0.000743	3434	178	64	0.36	0.019	WNT16,PKD1,HFE,RHOA,UBE2D1,KLHL20,CDC14B,PHLPP1,CCNT2,KLHL42,PTPN4,DNMT3B,MKNK2,CRKL,EP300,RASSF2,XIAP,FLT1,IKBKB,EZH2,CDKN1B,TPD52L1,VEGFA,LOX,INO80D,NRBP1,FN1,ERRFI1,CREB1,MYB,DNMT3A,RNF2,RAP2C,PLCG1,YEATS4,PIN1,PTPN12,KDR,DNMT1,KRAS,ROCK2,CAB39,ABI2,PDPK1,ATG12,PTPRD,ELOC,SHC1,BAP1,DLC1,FRS2,IGF2,DDIT4,BMI1,IRS1,TRIM56,BCL2,MALT1,BTC,CCNE2,SMAD2,PAK2,TBK1,MBD5
response to stimulus	GO:0050896	0.00446	7030	178	103	0.579	0.015	WNT16,PKD1,HFE,DCBLD2,ELMO2,RHOA,CLEC2D,UBE2D1,FERMT2,KLHL20,SESN1,CDC14B,PHLPP1,RAB18,MKNK2,CRKL,EP300,RASSF2,XIAP,FLT1,VAC14,IKBKB,DNAJB6,CASP2,EZH2,SHOC2,ARPC3,CDKN1B,TPD52L1,RAB23,VEGFA,ERBIN,LMNB1,NRBP1,FN1,ERRFI1,CREB1,MYB,GOT1,CD274,RAP2C,PLCG1,WNT1,PIN1,PTPN12,KDR,DNAJB9,DNMT1,ATP6V1E1,RIN2,KRAS,ROCK2,ETS1,CAB39,GATA4,ABI2,NCOA2,CYP1A1,PDPK1,GATA6,ARHGDIA,PMAIP1,CACNG8,NLGN4X,MSN,MTDH,NOT…
----response to endogenous stimulus	GO:0009719	0.00185	980	178	28	0.157	0.029	HFE,RHOA,UBE2D1,FERMT2,EP300,XIAP,SHOC2,CREB1,GOT1,PLCG1,WNT1,PIN1,PTPN12,ATP6V1E1,NCOA2,PDPK1,GATA6,NOTCH1,SHC1,AVPR1A,FRS2,MAPK7,IGF2,IRS1,SHCBP1,SMAD2,JUN,MBD5
-----cellular response to endogenous stimulus	GO:0071495	0.00124	903	178	27	0.152	0.03	HFE,RHOA,UBE2D1,FERMT2,EP300,XIAP,SHOC2,GOT1,PLCG1,WNT1,PIN1,PTPN12,ATP6V1E1,NCOA2,PDPK1,GATA6,NOTCH1,SHC1,AVPR1A,FRS2,MAPK7,IGF2,IRS1,SHCBP1,SMAD2,JUN,MBD5
----response to chemical	GO:0042221	2.76e-05	2929	178	61	0.343	0.021	WNT16,HFE,ELMO2,RHOA,UBE2D1,FERMT2,KLHL20,SESN1,MKNK2,EP300,XIAP,FLT1,IKBKB,SHOC2,CDKN1B,VEGFA,ERBIN,LMNB1,CREB1,GOT1,CD274,PLCG1,WNT1,PIN1,PTPN12,KDR,DNAJB9,ATP6V1E1,KRAS,ROCK2,GATA4,NCOA2,CYP1A1,PDPK1,GATA6,PMAIP1,MSN,MTDH,NOTCH1,TCF7L2,SERPINH1,BCL2L11,ELOC,BAG4,SHC1,GPX8,AVPR1A,FRS2,MAPK7,IGF2,DDIT4,IRS1,TRIM56,SHCBP1,BCL2,BTC,SMAD2,JUN,PAK2,MBD5,ETV5
-----response to organic substance	GO:0010033	4.88e-06	2103	178	51	0.287	0.024	HFE,RHOA,UBE2D1,FERMT2,KLHL20,EP300,XIAP,FLT1,IKBKB,SHOC2,VEGFA,ERBIN,LMNB1,CREB1,GOT1,CD274,PLCG1,WNT1,PIN1,PTPN12,KDR,DNAJB9,ATP6V1E1,ROCK2,NCOA2,CYP1A1,PDPK1,GATA6,PMAIP1,MSN,MTDH,NOTCH1,TCF7L2,SERPINH1,BCL2L11,BAG4,SHC1,AVPR1A,FRS2,MAPK7,IGF2,DDIT4,IRS1,TRIM56,SHCBP1,BCL2,BTC,SMAD2,JUN,PAK2,MBD5
------response to growth factor	GO:0070848	1.32e-06	471	178	23	0.129	0.049	HFE,RHOA,UBE2D1,FERMT2,XIAP,FLT1,SHOC2,VEGFA,PLCG1,WNT1,PIN1,PTPN12,KDR,PDPK1,GATA6,NOTCH1,SHC1,FRS2,MAPK7,DDIT4,SHCBP1,SMAD2,JUN
----cellular response to stimulus	GO:0051716	0.00201	5822	178	91	0.511	0.016	WNT16,PKD1,HFE,DCBLD2,ELMO2,RHOA,CLEC2D,UBE2D1,FERMT2,SESN1,CDC14B,PHLPP1,RAB18,MKNK2,CRKL,EP300,RASSF2,XIAP,FLT1,VAC14,IKBKB,DNAJB6,CASP2,EZH2,SHOC2,ARPC3,CDKN1B,TPD52L1,VEGFA,ERBIN,LMNB1,NRBP1,FN1,ERRFI1,CREB1,GOT1,CD274,RAP2C,PLCG1,WNT1,PIN1,PTPN12,KDR,DNAJB9,DNMT1,ATP6V1E1,RIN2,KRAS,ROCK2,CAB39,ABI2,NCOA2,CYP1A1,PDPK1,GATA6,ARHGDIA,PMAIP1,CACNG8,NLGN4X,MSN,MTDH,NOTCH1,TCF7L2,TCF7L1,BCL2L11,PT…
-----cellular response to chemical stimulus	GO:0070887	3.7e-05	2232	178	51	0.287	0.023	WNT16,HFE,ELMO2,RHOA,UBE2D1,FERMT2,MKNK2,EP300,XIAP,FLT1,IKBKB,SHOC2,CDKN1B,VEGFA,ERBIN,LMNB1,GOT1,PLCG1,WNT1,PIN1,PTPN12,KDR,DNAJB9,ATP6V1E1,ROCK2,NCOA2,CYP1A1,PDPK1,GATA6,PMAIP1,MSN,MTDH,NOTCH1,BCL2L11,ELOC,BAG4,SHC1,GPX8,AVPR1A,FRS2,MAPK7,IGF2,DDIT4,IRS1,SHCBP1,BTC,SMAD2,JUN,PAK2,MBD5,ETV5
------cellular response to organic substance	GO:0071310	0.000193	1796	178	43	0.242	0.024	HFE,RHOA,UBE2D1,FERMT2,EP300,XIAP,FLT1,IKBKB,SHOC2,VEGFA,ERBIN,LMNB1,GOT1,PLCG1,WNT1,PIN1,PTPN12,KDR,DNAJB9,ATP6V1E1,ROCK2,NCOA2,CYP1A1,PDPK1,GATA6,MSN,MTDH,NOTCH1,BCL2L11,BAG4,SHC1,AVPR1A,FRS2,MAPK7,IGF2,DDIT4,IRS1,SHCBP1,BTC,SMAD2,JUN,PAK2,MBD5
-------cellular response to growth factor stimulus	GO:0071363	8.01e-07	459	178	23	0.129	0.05	HFE,RHOA,UBE2D1,FERMT2,XIAP,FLT1,SHOC2,VEGFA,PLCG1,WNT1,PIN1,PTPN12,KDR,PDPK1,GATA6,NOTCH1,SHC1,FRS2,MAPK7,DDIT4,SHCBP1,SMAD2,JUN
phosphorus metabolic process	GO:0006793	0.0246	2676	178	50	0.281	0.019	WNT16,PKD1,HFE,RHOA,ACSL4,CDC14B,PHLPP1,CCNT2,PTPN4,MKNK2,CRKL,RASSF2,FLT1,VAC14,IKBKB,EZH2,CDKN1B,TPD52L1,RAB23,VEGFA,NRBP1,FN1,ERRFI1,CREB1,RAP2C,PLCG1,PIN1,PTPN12,KDR,KRAS,ROCK2,LDHA,CAB39,ABI2,PDPK1,PTPRD,ATP5G3,SHC1,DLC1,FRS2,MAPK7,IGF2,DDIT4,IRS1,MALT1,BTC,CCNE2,SMAD2,PAK2,TBK1
----phosphate-containing compound metabolic process	GO:0006796	0.0213	2586	178	49	0.275	0.019	WNT16,PKD1,HFE,RHOA,CDC14B,PHLPP1,CCNT2,PTPN4,MKNK2,CRKL,RASSF2,FLT1,VAC14,IKBKB,EZH2,CDKN1B,TPD52L1,RAB23,VEGFA,NRBP1,FN1,ERRFI1,CREB1,RAP2C,PLCG1,PIN1,PTPN12,KDR,KRAS,ROCK2,LDHA,CAB39,ABI2,PDPK1,PTPRD,ATP5G3,SHC1,DLC1,FRS2,MAPK7,IGF2,DDIT4,IRS1,MALT1,BTC,CCNE2,SMAD2,PAK2,TBK1
-----phosphorylation	GO:0016310	0.00297	1775	178	40	0.225	0.023	WNT16,PKD1,HFE,RHOA,PHLPP1,CCNT2,MKNK2,CRKL,RASSF2,FLT1,IKBKB,EZH2,CDKN1B,TPD52L1,VEGFA,NRBP1,FN1,ERRFI1,CREB1,RAP2C,PLCG1,PIN1,KDR,KRAS,ROCK2,LDHA,CAB39,ABI2,PDPK1,SHC1,FRS2,IGF2,DDIT4,IRS1,MALT1,BTC,CCNE2,SMAD2,PAK2,TBK1
biological regulation	GO:0065007	0.0105	9538	178	127	0.713	0.013	WNT16,PKD1,HFE,DCBLD2,ELMO2,RHOA,CLEC2D,PABPC1,UBE2D1,FERMT2,FSCN1,KLHL20,MLLT10,RAB21,SESN1,CDC14B,PHLPP1,CCNT2,KLHL42,DNMT3B,RAB18,MKNK2,CRKL,EP300,RASSF2,XIAP,FLT1,VAC14,IKBKB,DNAJB6,CASP2,EZH2,SHOC2,ARPC3,CDKN1B,TPD52L1,RAB23,E2F3,VEGFA,ERBIN,LMNB1,NRBP1,FN1,ERRFI1,CAMSAP2,CREB1,MYB,DNMT3A,CD274,RNF2,SEPT7,RAP2C,PARD6B,PLCG1,WNT1,YEATS4,PIN1,PTPN12,KDR,DNAJB9,DNMT1,ATP6V1E1,RIN2,WASF3,KRAS,RO…
----regulation of biological process	GO:0050789	0.000213	9027	178	127	0.713	0.014	WNT16,PKD1,HFE,DCBLD2,ELMO2,RHOA,CLEC2D,PABPC1,UBE2D1,FERMT2,FSCN1,KLHL20,MLLT10,RAB21,SESN1,CDC14B,PHLPP1,CCNT2,KLHL42,DNMT3B,RAB18,MKNK2,CRKL,EP300,RASSF2,XIAP,FLT1,VAC14,IKBKB,DNAJB6,CASP2,EZH2,SHOC2,ARPC3,CDKN1B,TPD52L1,RAB23,E2F3,VEGFA,ERBIN,LMNB1,NRBP1,FN1,ERRFI1,CAMSAP2,CREB1,MYB,DNMT3A,CD274,RNF2,SEPT7,RAP2C,PARD6B,PLCG1,WNT1,YEATS4,PIN1,PTPN12,KDR,DNAJB9,DNMT1,ATP6V1E1,RIN2,WASF3,KRAS,RO…
-----negative regulation of biological process	GO:0048519	1.54e-05	3962	178	75	0.421	0.019	WNT16,PKD1,HFE,DCBLD2,RHOA,PABPC1,UBE2D1,KLHL20,SESN1,CDC14B,PHLPP1,DNMT3B,EP300,RASSF2,XIAP,IKBKB,DNAJB6,CASP2,EZH2,CDKN1B,RAB23,E2F3,VEGFA,ERBIN,FN1,ERRFI1,CREB1,MYB,DNMT3A,CD274,RNF2,RAP2C,PLCG1,WNT1,PIN1,PTPN12,KDR,DNMT1,ROCK2,ETS1,CAB39,PDPK1,GATA6,ARHGDIA,NLGN4X,MTDH,NOTCH1,ZEB1,TCF7L2,CELF1,SUPV3L1,BAG4,SHC1,BAP1,DLC1,TP53INP1,FRS2,MAPK7,DDIT4,BMI1,IRS1,ZEB2,ZFPM2,BCL2,KLF11,MALT1,BTC,CCNE…
-----regulation of response to stimulus	GO:0048583	0.000705	3118	178	60	0.337	0.019	WNT16,HFE,ELMO2,RHOA,CLEC2D,UBE2D1,SESN1,PHLPP1,CRKL,EP300,RASSF2,XIAP,FLT1,IKBKB,DNAJB6,EZH2,SHOC2,ARPC3,TPD52L1,VEGFA,ERBIN,FN1,ERRFI1,MYB,PLCG1,WNT1,PIN1,PTPN12,KDR,KRAS,ETS1,PDPK1,GATA6,ARHGDIA,PMAIP1,CACNG8,NLGN4X,MTDH,NOTCH1,TCF7L2,TCF7L1,BCL2L11,BAG4,SHC1,DLC1,TP53INP1,FRS2,MAPK7,IGF2,DDIT4,IRS1,BCL2,MALT1,BTC,SMAD2,CRLF3,JUN,PAK2,TBK1,MBD5
-----regulation of cellular process	GO:0050794	0.000106	8428	178	122	0.685	0.014	WNT16,PKD1,HFE,DCBLD2,ELMO2,RHOA,CLEC2D,PABPC1,UBE2D1,FERMT2,FSCN1,KLHL20,MLLT10,RAB21,SESN1,CDC14B,PHLPP1,CCNT2,KLHL42,DNMT3B,RAB18,MKNK2,CRKL,EP300,RASSF2,XIAP,FLT1,VAC14,IKBKB,DNAJB6,CASP2,EZH2,SHOC2,ARPC3,CDKN1B,TPD52L1,E2F3,VEGFA,ERBIN,LMNB1,NRBP1,FN1,ERRFI1,CAMSAP2,CREB1,MYB,CD274,RNF2,SEPT7,RAP2C,PARD6B,PLCG1,WNT1,YEATS4,PIN1,PTPN12,KDR,DNAJB9,DNMT1,ATP6V1E1,RIN2,WASF3,KRAS,ROCK2,ETS1,CAB3…
------regulation of cell proliferation	GO:0042127	0.00668	1108	178	29	0.163	0.026	RHOA,CRKL,XIAP,FLT1,CDKN1B,E2F3,VEGFA,FN1,CD274,WNT1,KDR,KRAS,ETS1,GATA6,NOTCH1,TCF7L2,SHC1,BAP1,DLC1,TP53INP1,IGF2,BMI1,IRS1,SHCBP1,BCL2,KLF11,BTC,JUN,TMEM119
-----regulation of cell adhesion	GO:0030155	0.0049	477	178	18	0.101	0.038	HFE,CRKL,VEGFA,FN1,MYB,CD274,WNT1,KDR,ROCK2,ETS1,PDPK1,ARHGDIA,NOTCH1,DLC1,MAPK7,IGF2,MALT1,PAK2
----regulation of molecular function	GO:0065009	8.71e-05	2014	178	47	0.264	0.023	PKD1,HFE,RHOA,UBE2D1,CDC14B,CCNT2,CRKL,EP300,RASSF2,XIAP,FLT1,IKBKB,DNAJB6,CASP2,EZH2,CDKN1B,TPD52L1,VEGFA,ERBIN,ERRFI1,RNF2,RAP2C,PLCG1,WNT1,PIN1,ROCK2,CAB39,PDPK1,PMAIP1,CACNG8,MTDH,NOTCH1,TCF7L2,SHC1,DLC1,AVPR1A,FRS2,MAPK7,IGF2,BMI1,IRS1,BCL2,MALT1,CCNE2,SMAD2,JUN,PAK2
-----positive regulation of molecular function	GO:0044093	0.00698	1236	178	31	0.174	0.025	PKD1,HFE,RHOA,UBE2D1,CDC14B,CCNT2,CRKL,EP300,RASSF2,FLT1,IKBKB,CASP2,EZH2,TPD52L1,VEGFA,PLCG1,WNT1,PIN1,CAB39,PDPK1,PMAIP1,MTDH,TCF7L2,SHC1,DLC1,AVPR1A,FRS2,IGF2,BMI1,IRS1,MALT1
-----regulation of catalytic activity	GO:0050790	0.00489	1539	178	36	0.202	0.023	PKD1,RHOA,UBE2D1,CDC14B,CCNT2,CRKL,RASSF2,XIAP,FLT1,IKBKB,DNAJB6,CASP2,EZH2,CDKN1B,TPD52L1,VEGFA,ERRFI1,RAP2C,PLCG1,PIN1,ROCK2,CAB39,PDPK1,PMAIP1,NOTCH1,SHC1,DLC1,AVPR1A,FRS2,MAPK7,IGF2,BMI1,IRS1,MALT1,CCNE2,PAK2
------regulation of transferase activity	GO:0051338	0.000383	796	178	26	0.146	0.033	PKD1,RHOA,UBE2D1,CDC14B,CCNT2,CRKL,RASSF2,FLT1,EZH2,CDKN1B,TPD52L1,VEGFA,ERRFI1,RAP2C,PLCG1,PIN1,CAB39,PDPK1,SHC1,FRS2,IGF2,BMI1,IRS1,MALT1,CCNE2,PAK2
------positive regulation of catalytic activity	GO:0043085	0.0482	973	178	25	0.14	0.026	PKD1,RHOA,UBE2D1,CDC14B,CCNT2,CRKL,RASSF2,FLT1,CASP2,EZH2,TPD52L1,VEGFA,PLCG1,PIN1,CAB39,PDPK1,PMAIP1,SHC1,DLC1,AVPR1A,FRS2,IGF2,BMI1,IRS1,MALT1
-------positive regulation of transferase activity	GO:0051347	0.000505	548	178	21	0.118	0.038	PKD1,RHOA,UBE2D1,CDC14B,CCNT2,CRKL,RASSF2,FLT1,EZH2,TPD52L1,VEGFA,PLCG1,PIN1,CAB39,PDPK1,SHC1,FRS2,IGF2,BMI1,IRS1,MALT1
signaling	GO:0023052	0.00161	5263	178	85	0.478	0.016	WNT16,PKD1,HFE,DCBLD2,ELMO2,RHOA,CLEC2D,UBE2D1,FERMT2,SESN1,PHLPP1,RAB18,MKNK2,CRKL,EP300,RASSF2,XIAP,FLT1,VAC14,IKBKB,CASP2,EZH2,SHOC2,ARPC3,CDKN1B,TPD52L1,VEGFA,ERBIN,LMNB1,NRBP1,FN1,ERRFI1,CREB1,CD274,RAP2C,PLCG1,WNT1,PIN1,PTPN12,KDR,DNAJB9,DNMT1,ATP6V1E1,RIN2,KRAS,ROCK2,CAB39,GATA4,ABI2,NCOA2,PDPK1,GATA6,ARHGDIA,PMAIP1,CACNG8,NLGN4X,MSN,MTDH,NOTCH1,TCF7L2,TCF7L1,BCL2L11,PTPRD,BAG4,SHC1,DLC1,T…
----regulation of signaling	GO:0023051	0.00188	2523	178	51	0.287	0.02	WNT16,HFE,RHOA,SESN1,PHLPP1,CRKL,EP300,RASSF2,XIAP,FLT1,IKBKB,EZH2,SHOC2,TPD52L1,VEGFA,ERBIN,FN1,ERRFI1,PLCG1,WNT1,PIN1,PTPN12,KDR,PDPK1,GATA6,ARHGDIA,PMAIP1,CACNG8,NLGN4X,MTDH,NOTCH1,TCF7L2,TCF7L1,BCL2L11,SHC1,DLC1,TP53INP1,FRS2,MAPK7,IGF2,DDIT4,IRS1,RAB3B,BCL2,MALT1,BTC,SMAD2,CRLF3,PAK2,TBK1,MBD5
cellular developmental process	GO:0048869	0.0246	2676	178	50	0.281	0.019	WNT16,RHOA,FERMT2,CRKL,EP300,IKBKB,EZH2,VEGFA,FN1,ERRFI1,CREB1,MYB,SEPT7,RAP2C,PARD6B,PLCG1,WNT1,PIN1,KDR,WASF3,KRAS,ROCK2,ETS1,GATA4,GATA6,ARHGDIA,NLGN4X,MSN,NOTCH1,ZEB1,TCF7L2,ADAM12,CELF1,PTPRD,SUPV3L1,SHC1,DLC1,FRS2,MAPK7,DDIT4,ZEB2,ZFPM2,SMAD2,UNC119B,FOXG1,JUN,SUZ12,NGRN,TMEM119,ETV5
cell death	GO:0008219	0.00363	1586	178	37	0.208	0.023	WNT16,KLHL20,PHLPP1,EP300,RASSF2,XIAP,IKBKB,DNAJB6,CASP2,CDKN1B,TPD52L1,VEGFA,CD274,WNT1,KDR,PDPK1,GATA6,ARHGDIA,PMAIP1,MTDH,NOTCH1,TCF7L2,BCL2L11,SUPV3L1,BAG4,SHC1,DLC1,TP53INP1,MAPK7,DDIT4,BCL2,KLF11,MALT1,ZMAT3,JUN,PAK2,TBK1
----programmed cell death	GO:0012501	0.00522	1477	178	35	0.197	0.024	KLHL20,PHLPP1,EP300,RASSF2,XIAP,IKBKB,DNAJB6,CASP2,CDKN1B,TPD52L1,VEGFA,CD274,WNT1,KDR,PDPK1,GATA6,ARHGDIA,PMAIP1,MTDH,NOTCH1,TCF7L2,BCL2L11,SUPV3L1,BAG4,SHC1,DLC1,TP53INP1,MAPK7,DDIT4,BCL2,KLF11,MALT1,ZMAT3,JUN,PAK2
-----apoptotic process	GO:0006915	0.00189	1349	178	34	0.191	0.025	KLHL20,PHLPP1,EP300,RASSF2,XIAP,IKBKB,DNAJB6,CASP2,TPD52L1,VEGFA,CD274,WNT1,KDR,PDPK1,GATA6,ARHGDIA,PMAIP1,MTDH,NOTCH1,TCF7L2,BCL2L11,SUPV3L1,BAG4,SHC1,DLC1,TP53INP1,MAPK7,DDIT4,BCL2,KLF11,MALT1,ZMAT3,JUN,PAK2
----regulation of cell death	GO:0010941	0.000139	1207	178	34	0.191	0.028	WNT16,KLHL20,PHLPP1,RASSF2,XIAP,IKBKB,DNAJB6,CASP2,CDKN1B,TPD52L1,VEGFA,CD274,WNT1,KDR,GATA6,ARHGDIA,PMAIP1,MTDH,NOTCH1,TCF7L2,BCL2L11,SUPV3L1,BAG4,SHC1,DLC1,TP53INP1,MAPK7,DDIT4,BCL2,KLF11,MALT1,JUN,PAK2,TBK1
-----regulation of programmed cell death	GO:0043067	0.00253	1116	178	30	0.169	0.027	KLHL20,PHLPP1,RASSF2,XIAP,IKBKB,DNAJB6,CASP2,TPD52L1,VEGFA,CD274,WNT1,KDR,GATA6,ARHGDIA,PMAIP1,MTDH,NOTCH1,TCF7L2,BCL2L11,SUPV3L1,BAG4,SHC1,DLC1,TP53INP1,MAPK7,BCL2,KLF11,MALT1,JUN,PAK2
------regulation of apoptotic process	GO:0042981	0.00206	1105	178	30	0.169	0.027	KLHL20,PHLPP1,RASSF2,XIAP,IKBKB,DNAJB6,CASP2,TPD52L1,VEGFA,CD274,WNT1,KDR,GATA6,ARHGDIA,PMAIP1,MTDH,NOTCH1,TCF7L2,BCL2L11,SUPV3L1,BAG4,SHC1,DLC1,TP53INP1,MAPK7,BCL2,KLF11,MALT1,JUN,PAK2
positive regulation of biological process	GO:0048518	5.84e-08	4556	178	88	0.494	0.019	WNT16,PKD1,HFE,ELMO2,RHOA,PABPC1,UBE2D1,FSCN1,MLLT10,RAB21,CDC14B,CCNT2,DNMT3B,CRKL,EP300,RASSF2,XIAP,FLT1,IKBKB,CASP2,EZH2,SHOC2,ARPC3,CDKN1B,TPD52L1,E2F3,VEGFA,ERBIN,FN1,CREB1,MYB,CD274,SEPT7,RAP2C,PLCG1,WNT1,YEATS4,PIN1,KDR,DNMT1,KRAS,ROCK2,ETS1,CAB39,GATA4,ABI2,NCOA2,PDPK1,GATA6,ARHGDIA,PMAIP1,MSN,MTDH,NOTCH1,ZEB1,TCF7L2,BCL2L11,PTPRD,ELOC,SUPV3L1,SHC1,BAP1,DLC1,TP53INP1,TAF1D,AVPR1A,FRS2,MAP…
----positive regulation of response to stimulus	GO:0048584	0.000251	1746	178	42	0.236	0.024	WNT16,HFE,ELMO2,RHOA,UBE2D1,CRKL,EP300,RASSF2,XIAP,FLT1,IKBKB,EZH2,SHOC2,ARPC3,TPD52L1,VEGFA,ERBIN,MYB,PLCG1,WNT1,PIN1,KDR,KRAS,ETS1,PDPK1,GATA6,PMAIP1,MTDH,NOTCH1,TCF7L2,BCL2L11,SHC1,FRS2,IGF2,IRS1,BCL2,MALT1,SMAD2,CRLF3,PAK2,TBK1,MBD5
----positive regulation of cellular process	GO:0048522	2.41e-09	3998	178	84	0.472	0.021	WNT16,PKD1,HFE,RHOA,PABPC1,UBE2D1,FSCN1,MLLT10,RAB21,CDC14B,CCNT2,DNMT3B,CRKL,EP300,RASSF2,XIAP,FLT1,IKBKB,CASP2,EZH2,SHOC2,ARPC3,CDKN1B,TPD52L1,E2F3,VEGFA,FN1,CREB1,MYB,CD274,SEPT7,RAP2C,PLCG1,WNT1,YEATS4,PIN1,KDR,DNMT1,KRAS,ROCK2,ETS1,CAB39,GATA4,ABI2,NCOA2,PDPK1,GATA6,ARHGDIA,PMAIP1,MSN,MTDH,NOTCH1,ZEB1,TCF7L2,BCL2L11,PTPRD,ELOC,SUPV3L1,SHC1,BAP1,DLC1,TP53INP1,FRS2,MAPK7,IGF2,DDIT4,BMI1,IRS1,R…
----positive regulation of signaling	GO:0023056	0.000128	1203	178	34	0.191	0.028	WNT16,HFE,RHOA,CRKL,RASSF2,XIAP,FLT1,IKBKB,EZH2,SHOC2,TPD52L1,VEGFA,PLCG1,WNT1,PIN1,KDR,GATA6,PMAIP1,MTDH,NOTCH1,TCF7L2,BCL2L11,SHC1,FRS2,IGF2,IRS1,RAB3B,BCL2,MALT1,SMAD2,CRLF3,PAK2,TBK1,MBD5
cell communication	GO:0007154	0.00136	5244	178	85	0.478	0.016	WNT16,PKD1,HFE,DCBLD2,ELMO2,RHOA,CLEC2D,UBE2D1,FERMT2,SESN1,PHLPP1,RAB18,MKNK2,CRKL,EP300,RASSF2,XIAP,FLT1,VAC14,IKBKB,CASP2,EZH2,SHOC2,ARPC3,CDKN1B,TPD52L1,VEGFA,ERBIN,LMNB1,NRBP1,FN1,ERRFI1,CREB1,CD274,RAP2C,PLCG1,WNT1,PIN1,PTPN12,KDR,DNAJB9,DNMT1,ATP6V1E1,RIN2,KRAS,ROCK2,CAB39,GATA4,ABI2,NCOA2,PDPK1,GATA6,ARHGDIA,PMAIP1,CACNG8,NLGN4X,MSN,MTDH,NOTCH1,TCF7L2,TCF7L1,BCL2L11,PTPRD,BAG4,SHC1,DLC1,T…
----regulation of cell communication	GO:0010646	0.000962	2469	178	51	0.287	0.021	WNT16,HFE,RHOA,SESN1,PHLPP1,CRKL,EP300,RASSF2,XIAP,FLT1,IKBKB,EZH2,SHOC2,TPD52L1,VEGFA,ERBIN,FN1,ERRFI1,PLCG1,WNT1,PIN1,PTPN12,KDR,PDPK1,GATA6,ARHGDIA,PMAIP1,CACNG8,NLGN4X,MTDH,NOTCH1,TCF7L2,TCF7L1,BCL2L11,SHC1,DLC1,TP53INP1,FRS2,MAPK7,IGF2,DDIT4,IRS1,RAB3B,BCL2,MALT1,BTC,SMAD2,CRLF3,PAK2,TBK1,MBD5
-----positive regulation of cell communication	GO:0010647	0.000111	1196	178	34	0.191	0.028	WNT16,HFE,RHOA,CRKL,RASSF2,XIAP,FLT1,IKBKB,EZH2,SHOC2,TPD52L1,VEGFA,PLCG1,WNT1,PIN1,KDR,GATA6,PMAIP1,MTDH,NOTCH1,TCF7L2,BCL2L11,SHC1,FRS2,IGF2,IRS1,RAB3B,BCL2,MALT1,SMAD2,CRLF3,PAK2,TBK1,MBD5
----signal transduction	GO:0007165	0.000136	4826	178	83	0.466	0.017	WNT16,PKD1,HFE,DCBLD2,ELMO2,RHOA,CLEC2D,UBE2D1,FERMT2,SESN1,PHLPP1,RAB18,MKNK2,CRKL,EP300,RASSF2,XIAP,FLT1,VAC14,IKBKB,CASP2,EZH2,SHOC2,ARPC3,CDKN1B,TPD52L1,VEGFA,ERBIN,LMNB1,NRBP1,FN1,ERRFI1,CREB1,CD274,RAP2C,PLCG1,WNT1,PIN1,PTPN12,KDR,DNAJB9,DNMT1,ATP6V1E1,RIN2,KRAS,ROCK2,CAB39,ABI2,NCOA2,PDPK1,GATA6,ARHGDIA,PMAIP1,CACNG8,NLGN4X,MSN,MTDH,NOTCH1,TCF7L2,TCF7L1,BCL2L11,PTPRD,BAG4,SHC1,DLC1,TP53INP…
-----intracellular signal transduction	GO:0035556	2.44e-08	2198	178	57	0.32	0.026	WNT16,PKD1,RHOA,SESN1,PHLPP1,RAB18,MKNK2,CRKL,EP300,RASSF2,XIAP,FLT1,IKBKB,CASP2,EZH2,SHOC2,CDKN1B,TPD52L1,VEGFA,ERBIN,NRBP1,FN1,RAP2C,PLCG1,WNT1,PIN1,KDR,DNMT1,RIN2,KRAS,ROCK2,CAB39,ABI2,PDPK1,ARHGDIA,PMAIP1,MTDH,NOTCH1,TCF7L2,BCL2L11,SHC1,DLC1,TP53INP1,FRS2,MAPK7,IGF2,DDIT4,IRS1,BCL2,MALT1,ZMAT3,BTC,SMAD2,CRLF3,JUN,PAK2,TBK1
------small GTPase mediated signal transduction	GO:0007264	0.0324	346	178	14	0.079	0.04	RHOA,RAB18,CRKL,SHOC2,RAP2C,DNMT1,RIN2,KRAS,ABI2,ARHGDIA,SHC1,DLC1,JUN,PAK2
-------Ras protein signal transduction	GO:0007265	0.00489	213	178	12	0.067	0.056	RHOA,CRKL,SHOC2,RAP2C,DNMT1,KRAS,ABI2,ARHGDIA,SHC1,DLC1,JUN,PAK2
-----cell surface receptor signaling pathway	GO:0007166	1.56e-06	2236	178	54	0.303	0.024	WNT16,HFE,ELMO2,RHOA,CLEC2D,UBE2D1,FERMT2,MKNK2,EP300,XIAP,FLT1,IKBKB,SHOC2,ARPC3,VEGFA,ERBIN,LMNB1,ERRFI1,CD274,PLCG1,WNT1,PIN1,PTPN12,KDR,ATP6V1E1,KRAS,ROCK2,PDPK1,GATA6,ARHGDIA,PMAIP1,CACNG8,NLGN4X,MSN,MTDH,NOTCH1,TCF7L2,TCF7L1,PTPRD,BAG4,SHC1,FRS2,MAPK7,IGF2,DDIT4,IRS1,SHCBP1,BCL2,MALT1,BTC,SMAD2,JUN,PAK2,MBD5
------enzyme linked receptor protein signaling pathway	GO:0007167	1.35e-09	825	178	35	0.197	0.042	HFE,ELMO2,RHOA,UBE2D1,FERMT2,XIAP,FLT1,SHOC2,ARPC3,VEGFA,ERBIN,ERRFI1,PLCG1,WNT1,PIN1,PTPN12,KDR,ATP6V1E1,KRAS,ROCK2,PDPK1,GATA6,NOTCH1,PTPRD,SHC1,FRS2,IGF2,DDIT4,IRS1,SHCBP1,BTC,SMAD2,JUN,PAK2,MBD5
-------transmembrane receptor protein tyrosine kinase signaling pathway	GO:0007169	3.16e-06	582	178	25	0.14	0.043	ELMO2,RHOA,FLT1,SHOC2,ARPC3,VEGFA,ERBIN,ERRFI1,PLCG1,WNT1,PTPN12,KDR,ATP6V1E1,KRAS,ROCK2,PDPK1,SHC1,FRS2,IGF2,DDIT4,IRS1,SHCBP1,BTC,PAK2,MBD5
-------transmembrane receptor protein serine/threonine kinase signaling pathway	GO:0007178	0.0243	249	178	12	0.067	0.048	HFE,RHOA,UBE2D1,FERMT2,XIAP,WNT1,PIN1,PDPK1,GATA6,NOTCH1,SMAD2,JUN
-----regulation of signal transduction	GO:0009966	0.000198	2278	178	50	0.281	0.022	WNT16,HFE,RHOA,SESN1,PHLPP1,CRKL,EP300,RASSF2,XIAP,FLT1,IKBKB,EZH2,SHOC2,TPD52L1,VEGFA,ERBIN,FN1,ERRFI1,PLCG1,WNT1,PIN1,PTPN12,KDR,PDPK1,GATA6,ARHGDIA,PMAIP1,CACNG8,NLGN4X,MTDH,NOTCH1,TCF7L2,TCF7L1,BCL2L11,SHC1,DLC1,TP53INP1,FRS2,MAPK7,IGF2,DDIT4,IRS1,BCL2,MALT1,BTC,SMAD2,CRLF3,PAK2,TBK1,MBD5
------regulation of intracellular signal transduction	GO:1902531	3.21e-05	1498	178	40	0.225	0.027	WNT16,RHOA,SESN1,PHLPP1,CRKL,EP300,RASSF2,XIAP,FLT1,IKBKB,EZH2,SHOC2,TPD52L1,VEGFA,ERBIN,FN1,PLCG1,PIN1,KDR,PDPK1,ARHGDIA,PMAIP1,MTDH,NOTCH1,TCF7L2,BCL2L11,SHC1,DLC1,TP53INP1,FRS2,MAPK7,IGF2,DDIT4,IRS1,BCL2,MALT1,BTC,CRLF3,PAK2,TBK1
-----positive regulation of signal transduction	GO:0009967	0.000109	1136	178	33	0.185	0.029	WNT16,HFE,RHOA,CRKL,RASSF2,XIAP,FLT1,IKBKB,EZH2,SHOC2,TPD52L1,VEGFA,PLCG1,WNT1,PIN1,KDR,GATA6,PMAIP1,MTDH,NOTCH1,TCF7L2,BCL2L11,SHC1,FRS2,IGF2,IRS1,BCL2,MALT1,SMAD2,CRLF3,PAK2,TBK1,MBD5
------positive regulation of intracellular signal transduction	GO:1902533	0.0021	758	178	24	0.135	0.032	WNT16,RHOA,CRKL,RASSF2,FLT1,IKBKB,EZH2,SHOC2,TPD52L1,VEGFA,PLCG1,KDR,PMAIP1,MTDH,NOTCH1,TCF7L2,BCL2L11,SHC1,FRS2,IGF2,BCL2,MALT1,CRLF3,TBK1
cellular macromolecule metabolic process	GO:0044260	0.000729	6898	178	104	0.584	0.015	WNT16,PKD1,HFE,WDR37,RHOA,PABPC1,UBE2D1,KLHL20,MLLT10,CDC14B,PHLPP1,CCNT2,KLHL42,PTPN4,DNMT3B,MKNK2,CRKL,EP300,RASSF2,XIAP,FLT1,IKBKB,DNAJB6,CASP2,EZH2,CDKN1B,TPD52L1,E2F3,VEGFA,ERBIN,LOX,INO80D,NRBP1,FN1,ERRFI1,CREB1,MYB,DNMT3A,RNF2,RAP2C,PLCG1,WNT1,YEATS4,PIN1,PTPN12,KDR,DNAJB9,QRSL1,DNMT1,KRAS,ROCK2,ETS1,CAB39,GATA4,ABI2,SECISBP2L,NCOA2,PDPK1,GATA6,PMAIP1,ATG12,ABT1,MSN,MTDH,NOTCH1,ZEB1,TCF7L2…
anatomical structure morphogenesis	GO:0009653	0.000334	1632	178	40	0.225	0.025	WNT16,PKD1,RHOA,FERMT2,FSCN1,CRKL,FLT1,IKBKB,RAB23,VEGFA,LOX,FN1,ERRFI1,CREB1,HOXB5,SEPT7,PARD6B,PLCG1,WNT1,KDR,WASF3,KRAS,ROCK2,ETS1,GATA4,GATA6,ARHGDIA,MSN,MTDH,NOTCH1,ADAM12,PTPRD,SUPV3L1,SHC1,DLC1,FRS2,MAPK7,ZFPM2,SMAD2,FOXG1
cellular component organization	GO:0016043	0.000178	4939	178	84	0.472	0.017	M6PR,HFE,DCBLD2,RHOA,FERMT2,FSCN1,KLHL20,RAB21,CDC14B,DNMT3B,RAB18,CRKL,EP300,SEC23A,IKBKB,DNAJB6,EZH2,ARPC3,CDKN1B,RAB23,VEGFA,ERBIN,LOX,SEC24A,FN1,RND3,CAMSAP2,CREB1,MYB,RNF2,SEPT7,PARD6B,PLCG1,STX16,WNT1,YEATS4,PIN1,KDR,DNMT1,ATP6V1E1,RIN2,WASF3,KRAS,ROCK2,ETS1,KIF13A,ABI2,PDPK1,ARHGDIA,PMAIP1,ATG12,ABT1,NLGN4X,MSN,NOTCH1,TCF7L2,ADAM12,CELF1,SERPINH1,TCF7L1,BCL2L11,PTPRD,ATP5G3,SUPV3L1,BAG4,SH…
----cellular component morphogenesis	GO:0032989	0.0453	672	178	20	0.112	0.03	RHOA,FERMT2,CRKL,VEGFA,FN1,CREB1,SEPT7,PARD6B,PLCG1,KDR,WASF3,KRAS,ARHGDIA,MSN,PTPRD,SUPV3L1,SHC1,DLC1,FRS2,MAPK7
-----cell morphogenesis	GO:0000902	0.0346	604	178	19	0.107	0.031	RHOA,FERMT2,CRKL,VEGFA,FN1,CREB1,SEPT7,PARD6B,PLCG1,KDR,WASF3,KRAS,ARHGDIA,MSN,PTPRD,SHC1,DLC1,FRS2,MAPK7
----organelle organization	GO:0006996	0.0248	3065	178	55	0.309	0.018	RHOA,FSCN1,KLHL20,CDC14B,DNMT3B,RAB18,EP300,SEC23A,IKBKB,DNAJB6,EZH2,ARPC3,RAB23,VEGFA,ERBIN,SEC24A,RND3,CAMSAP2,MYB,RNF2,SEPT7,STX16,YEATS4,PIN1,KDR,DNMT1,ATP6V1E1,WASF3,ROCK2,ETS1,KIF13A,ABI2,PDPK1,ARHGDIA,PMAIP1,ATG12,ABT1,MSN,NOTCH1,TCF7L2,TCF7L1,BCL2L11,ATP5G3,SUPV3L1,BAG4,BAP1,DLC1,TP53INP1,IGF2,ZEB2,BCL2,TMEM70,UNC119B,PAK2,TUBB
----regulation of cellular component organization	GO:0051128	0.0209	1780	178	38	0.213	0.021	HFE,DCBLD2,RHOA,FSCN1,RAB21,CDC14B,DNMT3B,CRKL,IKBKB,DNAJB6,ARPC3,CDKN1B,VEGFA,CAMSAP2,MYB,SEPT7,WNT1,PIN1,KDR,DNMT1,WASF3,ROCK2,ABI2,ARHGDIA,PMAIP1,MSN,NOTCH1,BCL2L11,PTPRD,SUPV3L1,BAG4,BAP1,DLC1,IGF2,ZEB2,BCL2,CRLF3,JUN
regulation of metabolic process	GO:0019222	0.000243	5057	178	85	0.478	0.017	WNT16,PKD1,HFE,RHOA,PABPC1,UBE2D1,MLLT10,CDC14B,PHLPP1,CCNT2,DNMT3B,CRKL,EP300,RASSF2,XIAP,FLT1,IKBKB,DNAJB6,CASP2,EZH2,CDKN1B,TPD52L1,E2F3,VEGFA,ERBIN,FN1,ERRFI1,CREB1,MYB,DNMT3A,RNF2,RAP2C,PLCG1,WNT1,YEATS4,PIN1,KDR,DNMT1,ATP6V1E1,KRAS,ROCK2,ETS1,CAB39,GATA4,SECISBP2L,NCOA2,CYP1A1,PDPK1,GATA6,PMAIP1,MSN,MTDH,NOTCH1,ZEB1,TCF7L2,CELF1,TCF7L1,ELOC,SUPV3L1,SHC1,DLC1,TP53INP1,TAF1D,FRS2,MAPK7,IGF2,D…
----regulation of primary metabolic process	GO:0080090	4.09e-05	4541	178	81	0.455	0.018	WNT16,PKD1,HFE,RHOA,PABPC1,UBE2D1,MLLT10,CDC14B,PHLPP1,CCNT2,DNMT3B,CRKL,EP300,RASSF2,XIAP,FLT1,IKBKB,DNAJB6,CASP2,EZH2,CDKN1B,TPD52L1,E2F3,VEGFA,ERBIN,FN1,ERRFI1,CREB1,MYB,RNF2,RAP2C,PLCG1,WNT1,YEATS4,PIN1,KDR,DNMT1,KRAS,ROCK2,ETS1,CAB39,GATA4,SECISBP2L,NCOA2,CYP1A1,PDPK1,GATA6,PMAIP1,MSN,MTDH,NOTCH1,ZEB1,TCF7L2,CELF1,TCF7L1,ELOC,SUPV3L1,SHC1,DLC1,TP53INP1,FRS2,MAPK7,IGF2,DDIT4,BMI1,IRS1,ZEB2,ZF…
----regulation of macromolecule metabolic process	GO:0060255	3.02e-05	4596	178	82	0.461	0.018	WNT16,PKD1,HFE,RHOA,PABPC1,UBE2D1,MLLT10,CDC14B,PHLPP1,CCNT2,DNMT3B,CRKL,EP300,RASSF2,XIAP,FLT1,IKBKB,DNAJB6,CASP2,EZH2,CDKN1B,TPD52L1,E2F3,VEGFA,ERBIN,FN1,ERRFI1,CREB1,MYB,DNMT3A,RNF2,RAP2C,PLCG1,WNT1,YEATS4,PIN1,KDR,DNMT1,KRAS,ROCK2,ETS1,CAB39,GATA4,SECISBP2L,NCOA2,PDPK1,GATA6,PMAIP1,MSN,MTDH,NOTCH1,ZEB1,TCF7L2,CELF1,TCF7L1,ELOC,SUPV3L1,SHC1,DLC1,TP53INP1,TAF1D,FRS2,MAPK7,IGF2,DDIT4,BMI1,IRS1,Z…
-----regulation of gene expression	GO:0010468	0.01	3369	178	60	0.337	0.018	WNT16,PKD1,HFE,PABPC1,UBE2D1,MLLT10,CCNT2,DNMT3B,EP300,XIAP,IKBKB,EZH2,CDKN1B,E2F3,VEGFA,ERBIN,FN1,CREB1,MYB,DNMT3A,RNF2,WNT1,YEATS4,PIN1,DNMT1,KRAS,ROCK2,ETS1,GATA4,SECISBP2L,NCOA2,GATA6,MSN,MTDH,NOTCH1,ZEB1,TCF7L2,CELF1,TCF7L1,ELOC,SUPV3L1,SHC1,TP53INP1,TAF1D,MAPK7,IGF2,BMI1,ZEB2,ZFPM2,KLF11,MALT1,ZNF621,SMAD2,FOXG1,CRLF3,JUN,SUZ12,TBK1,SP1,ETV5
----positive regulation of metabolic process	GO:0009893	2.17e-09	2668	178	66	0.371	0.025	WNT16,PKD1,HFE,RHOA,PABPC1,UBE2D1,MLLT10,CDC14B,CCNT2,DNMT3B,CRKL,EP300,RASSF2,XIAP,FLT1,IKBKB,CASP2,EZH2,CDKN1B,TPD52L1,E2F3,VEGFA,FN1,CREB1,MYB,RAP2C,PLCG1,WNT1,YEATS4,PIN1,KDR,DNMT1,KRAS,ROCK2,ETS1,CAB39,GATA4,NCOA2,PDPK1,GATA6,PMAIP1,MSN,MTDH,NOTCH1,TCF7L2,ELOC,SUPV3L1,SHC1,DLC1,TP53INP1,TAF1D,FRS2,MAPK7,IGF2,BMI1,IRS1,ZEB2,ZFPM2,MALT1,SMAD2,CRLF3,JUN,PAK2,TBK1,SP1,ETV5
-----positive regulation of biosynthetic process	GO:0009891	0.0218	1440	178	33	0.185	0.023	PKD1,MLLT10,CCNT2,EP300,IKBKB,E2F3,VEGFA,CREB1,MYB,WNT1,YEATS4,PIN1,KDR,ETS1,GATA4,NCOA2,GATA6,NOTCH1,TCF7L2,ELOC,SHC1,TP53INP1,MAPK7,IGF2,IRS1,ZEB2,ZFPM2,SMAD2,CRLF3,JUN,TBK1,SP1,ETV5
-----positive regulation of macromolecule metabolic process	GO:0010604	2.47e-10	2482	178	65	0.365	0.026	WNT16,PKD1,HFE,RHOA,PABPC1,UBE2D1,MLLT10,CDC14B,CCNT2,DNMT3B,CRKL,EP300,RASSF2,XIAP,FLT1,IKBKB,CASP2,EZH2,CDKN1B,TPD52L1,E2F3,VEGFA,FN1,CREB1,MYB,RAP2C,PLCG1,WNT1,YEATS4,PIN1,KDR,DNMT1,KRAS,ROCK2,ETS1,CAB39,GATA4,NCOA2,PDPK1,GATA6,PMAIP1,MSN,NOTCH1,TCF7L2,ELOC,SUPV3L1,SHC1,DLC1,TP53INP1,TAF1D,FRS2,MAPK7,IGF2,BMI1,IRS1,ZEB2,ZFPM2,MALT1,SMAD2,CRLF3,JUN,PAK2,TBK1,SP1,ETV5
------positive regulation of gene expression	GO:0010628	1.08e-05	1441	178	40	0.225	0.028	WNT16,PKD1,HFE,PABPC1,MLLT10,CCNT2,DNMT3B,EP300,IKBKB,E2F3,VEGFA,FN1,CREB1,MYB,WNT1,YEATS4,PIN1,DNMT1,KRAS,ROCK2,ETS1,GATA4,NCOA2,GATA6,MSN,NOTCH1,TCF7L2,ELOC,SHC1,TP53INP1,TAF1D,MAPK7,ZEB2,ZFPM2,SMAD2,CRLF3,JUN,TBK1,SP1,ETV5
----regulation of nitrogen compound metabolic process	GO:0051171	5.95e-05	4410	178	79	0.444	0.018	WNT16,PKD1,HFE,RHOA,PABPC1,UBE2D1,MLLT10,CDC14B,PHLPP1,CCNT2,DNMT3B,CRKL,EP300,RASSF2,XIAP,FLT1,IKBKB,DNAJB6,CASP2,EZH2,CDKN1B,TPD52L1,E2F3,VEGFA,ERBIN,FN1,ERRFI1,CREB1,MYB,RNF2,RAP2C,PLCG1,WNT1,YEATS4,PIN1,KDR,DNMT1,KRAS,ROCK2,ETS1,CAB39,GATA4,SECISBP2L,NCOA2,PDPK1,GATA6,PMAIP1,MSN,MTDH,NOTCH1,ZEB1,TCF7L2,CELF1,TCF7L1,ELOC,SUPV3L1,SHC1,DLC1,TP53INP1,FRS2,MAPK7,IGF2,DDIT4,BMI1,ZEB2,ZFPM2,KLF11,MA…
-----positive regulation of nitrogen compound metabolic process	GO:0051173	1.24e-09	2368	178	62	0.348	0.026	WNT16,PKD1,HFE,RHOA,PABPC1,UBE2D1,MLLT10,CDC14B,CCNT2,DNMT3B,CRKL,EP300,RASSF2,XIAP,FLT1,IKBKB,CASP2,EZH2,CDKN1B,TPD52L1,E2F3,VEGFA,CREB1,MYB,RAP2C,PLCG1,WNT1,YEATS4,PIN1,KDR,DNMT1,KRAS,ROCK2,ETS1,CAB39,GATA4,NCOA2,PDPK1,GATA6,PMAIP1,MSN,NOTCH1,TCF7L2,ELOC,SUPV3L1,SHC1,DLC1,TP53INP1,FRS2,MAPK7,IGF2,BMI1,ZEB2,ZFPM2,MALT1,SMAD2,CRLF3,JUN,PAK2,TBK1,SP1,ETV5
----regulation of cellular metabolic process	GO:0031323	2.96e-05	4594	178	82	0.461	0.018	WNT16,PKD1,HFE,RHOA,PABPC1,UBE2D1,MLLT10,CDC14B,PHLPP1,CCNT2,DNMT3B,CRKL,EP300,RASSF2,XIAP,FLT1,IKBKB,DNAJB6,CASP2,EZH2,CDKN1B,TPD52L1,E2F3,VEGFA,ERBIN,FN1,ERRFI1,CREB1,MYB,RNF2,RAP2C,PLCG1,WNT1,YEATS4,PIN1,KDR,DNMT1,ATP6V1E1,KRAS,ROCK2,ETS1,CAB39,GATA4,SECISBP2L,NCOA2,PDPK1,GATA6,PMAIP1,MSN,MTDH,NOTCH1,ZEB1,TCF7L2,CELF1,TCF7L1,ELOC,SUPV3L1,SHC1,DLC1,TP53INP1,FRS2,MAPK7,IGF2,DDIT4,BMI1,IRS1,ZEB2,…
-----regulation of phosphorus metabolic process	GO:0051174	0.0014	1395	178	35	0.197	0.025	WNT16,PKD1,HFE,RHOA,PHLPP1,CCNT2,CRKL,RASSF2,FLT1,IKBKB,EZH2,CDKN1B,TPD52L1,VEGFA,FN1,ERRFI1,RAP2C,PLCG1,PIN1,KDR,KRAS,ROCK2,CAB39,PDPK1,SHC1,DLC1,FRS2,MAPK7,IGF2,DDIT4,IRS1,MALT1,CCNE2,PAK2,TBK1
------regulation of phosphate metabolic process	GO:0019220	0.00112	1382	178	35	0.197	0.025	WNT16,PKD1,HFE,RHOA,PHLPP1,CCNT2,CRKL,RASSF2,FLT1,IKBKB,EZH2,CDKN1B,TPD52L1,VEGFA,FN1,ERRFI1,RAP2C,PLCG1,PIN1,KDR,KRAS,ROCK2,CAB39,PDPK1,SHC1,DLC1,FRS2,MAPK7,IGF2,DDIT4,IRS1,MALT1,CCNE2,PAK2,TBK1
-------regulation of phosphorylation	GO:0042325	0.000228	1172	178	33	0.185	0.028	WNT16,PKD1,HFE,RHOA,PHLPP1,CCNT2,CRKL,RASSF2,FLT1,IKBKB,EZH2,CDKN1B,TPD52L1,VEGFA,FN1,ERRFI1,RAP2C,PLCG1,PIN1,KDR,KRAS,ROCK2,CAB39,PDPK1,SHC1,FRS2,IGF2,DDIT4,IRS1,MALT1,CCNE2,PAK2,TBK1
--------regulation of kinase activity	GO:0043549	0.00559	636	178	21	0.118	0.033	PKD1,RHOA,CCNT2,CRKL,RASSF2,FLT1,EZH2,CDKN1B,TPD52L1,VEGFA,ERRFI1,RAP2C,PLCG1,CAB39,PDPK1,SHC1,FRS2,IRS1,MALT1,CCNE2,PAK2
regulation of developmental process	GO:0050793	0.0139	1611	178	36	0.202	0.022	RHOA,CRKL,EP300,FLT1,IKBKB,EZH2,VEGFA,ERRFI1,CREB1,MYB,SEPT7,PLCG1,WNT1,KDR,WASF3,ROCK2,ETS1,GATA4,GATA6,ARHGDIA,MSN,MTDH,NOTCH1,ZEB1,TCF7L2,PTPRD,DLC1,FRS2,MAPK7,ZEB2,ZFPM2,SMAD2,JUN,SUZ12,TMEM119,MBD5
----positive regulation of developmental process	GO:0051094	0.0153	792	178	23	0.129	0.029	RHOA,CRKL,FLT1,EZH2,VEGFA,CREB1,MYB,PLCG1,WNT1,KDR,ETS1,GATA4,GATA6,ARHGDIA,MTDH,NOTCH1,ZEB1,TCF7L2,PTPRD,ZEB2,SMAD2,JUN,TMEM119
negative regulation of cellular process	GO:0048523	5.66e-06	3564	178	71	0.399	0.02	WNT16,PKD1,HFE,DCBLD2,RHOA,PABPC1,UBE2D1,KLHL20,SESN1,CDC14B,PHLPP1,DNMT3B,EP300,RASSF2,XIAP,IKBKB,DNAJB6,CASP2,EZH2,CDKN1B,E2F3,VEGFA,ERBIN,FN1,ERRFI1,CREB1,MYB,CD274,RNF2,RAP2C,PLCG1,WNT1,PIN1,PTPN12,KDR,DNMT1,ROCK2,ETS1,CAB39,PDPK1,GATA6,ARHGDIA,NLGN4X,MTDH,NOTCH1,ZEB1,TCF7L2,SUPV3L1,BAG4,SHC1,BAP1,DLC1,TP53INP1,FRS2,MAPK7,DDIT4,BMI1,IRS1,ZEB2,ZFPM2,BCL2,KLF11,MALT1,BTC,CCNE2,SMAD2,FOXG1,CRLF3…
----negative regulation of cell death	GO:0060548	0.00633	641	178	21	0.118	0.033	WNT16,KLHL20,XIAP,IKBKB,DNAJB6,CASP2,VEGFA,WNT1,KDR,GATA6,ARHGDIA,MTDH,NOTCH1,TCF7L2,SUPV3L1,BAG4,SHC1,MAPK7,BCL2,MALT1,PAK2
-----negative regulation of programmed cell death	GO:0043069	0.00618	587	178	20	0.112	0.034	KLHL20,XIAP,IKBKB,DNAJB6,CASP2,VEGFA,WNT1,KDR,GATA6,ARHGDIA,MTDH,NOTCH1,TCF7L2,SUPV3L1,BAG4,SHC1,MAPK7,BCL2,MALT1,PAK2
------negative regulation of apoptotic process	GO:0043066	0.00502	579	178	20	0.112	0.035	KLHL20,XIAP,IKBKB,DNAJB6,CASP2,VEGFA,WNT1,KDR,GATA6,ARHGDIA,MTDH,NOTCH1,TCF7L2,SUPV3L1,BAG4,SHC1,MAPK7,BCL2,MALT1,PAK2
protein metabolic process	GO:0019538	0.0497	4718	178	74	0.416	0.016	WNT16,PKD1,HFE,RHOA,PABPC1,UBE2D1,KLHL20,CDC14B,PHLPP1,CCNT2,KLHL42,PTPN4,DNMT3B,MKNK2,CRKL,EP300,RASSF2,XIAP,FLT1,IKBKB,DNAJB6,CASP2,EZH2,CDKN1B,TPD52L1,VEGFA,LOX,INO80D,NRBP1,FN1,ERRFI1,CREB1,MYB,RNF2,RAP2C,PLCG1,YEATS4,PIN1,PTPN12,KDR,DNAJB9,QRSL1,DNMT1,KRAS,ROCK2,CAB39,ABI2,SECISBP2L,PDPK1,GATA6,PMAIP1,ATG12,MSN,TCF7L2,PTPRD,ELOC,SHC1,BAP1,DLC1,FRS2,MAPK7,IGF2,DDIT4,BMI1,IRS1,TRIM56,BCL2,MALT…
----protein modification process	GO:0036211	0.000268	3265	178	63	0.354	0.019	WNT16,PKD1,HFE,RHOA,UBE2D1,KLHL20,CDC14B,PHLPP1,CCNT2,KLHL42,PTPN4,DNMT3B,MKNK2,CRKL,EP300,RASSF2,XIAP,FLT1,IKBKB,EZH2,CDKN1B,TPD52L1,VEGFA,LOX,INO80D,NRBP1,FN1,ERRFI1,CREB1,MYB,RNF2,RAP2C,PLCG1,YEATS4,PIN1,PTPN12,KDR,DNMT1,KRAS,ROCK2,CAB39,ABI2,PDPK1,ATG12,PTPRD,ELOC,SHC1,BAP1,DLC1,FRS2,IGF2,DDIT4,BMI1,IRS1,TRIM56,BCL2,MALT1,BTC,CCNE2,SMAD2,PAK2,TBK1,MBD5
----cellular protein metabolic process	GO:0044267	0.00431	4260	178	72	0.404	0.017	WNT16,PKD1,HFE,RHOA,PABPC1,UBE2D1,KLHL20,CDC14B,PHLPP1,CCNT2,KLHL42,PTPN4,DNMT3B,MKNK2,CRKL,EP300,RASSF2,XIAP,FLT1,IKBKB,DNAJB6,CASP2,EZH2,CDKN1B,TPD52L1,VEGFA,LOX,INO80D,NRBP1,FN1,ERRFI1,CREB1,MYB,RNF2,RAP2C,PLCG1,YEATS4,PIN1,PTPN12,KDR,DNAJB9,QRSL1,DNMT1,KRAS,ROCK2,CAB39,ABI2,SECISBP2L,PDPK1,GATA6,PMAIP1,ATG12,MSN,PTPRD,ELOC,SHC1,BAP1,DLC1,FRS2,IGF2,DDIT4,BMI1,IRS1,TRIM56,BCL2,MALT1,BTC,CCNE2,S…
-----cellular protein modification process	GO:0006464	0.000268	3265	178	63	0.354	0.019	WNT16,PKD1,HFE,RHOA,UBE2D1,KLHL20,CDC14B,PHLPP1,CCNT2,KLHL42,PTPN4,DNMT3B,MKNK2,CRKL,EP300,RASSF2,XIAP,FLT1,IKBKB,EZH2,CDKN1B,TPD52L1,VEGFA,LOX,INO80D,NRBP1,FN1,ERRFI1,CREB1,MYB,RNF2,RAP2C,PLCG1,YEATS4,PIN1,PTPN12,KDR,DNMT1,KRAS,ROCK2,CAB39,ABI2,PDPK1,ATG12,PTPRD,ELOC,SHC1,BAP1,DLC1,FRS2,IGF2,DDIT4,BMI1,IRS1,TRIM56,BCL2,MALT1,BTC,CCNE2,SMAD2,PAK2,TBK1,MBD5
------peptidyl-amino acid modification	GO:0018193	0.0408	902	178	24	0.135	0.027	PKD1,DNMT3B,MKNK2,EP300,RASSF2,FLT1,IKBKB,EZH2,VEGFA,ERRFI1,MYB,RAP2C,YEATS4,PIN1,KDR,DNMT1,CAB39,ABI2,PDPK1,SHC1,IGF2,DDIT4,PAK2,TBK1
------protein phosphorylation	GO:0006468	0.00015	1520	178	39	0.219	0.026	WNT16,PKD1,HFE,RHOA,PHLPP1,CCNT2,MKNK2,CRKL,RASSF2,FLT1,IKBKB,EZH2,CDKN1B,TPD52L1,VEGFA,NRBP1,FN1,ERRFI1,CREB1,RAP2C,PLCG1,PIN1,KDR,KRAS,ROCK2,CAB39,ABI2,PDPK1,SHC1,FRS2,IGF2,DDIT4,IRS1,MALT1,BTC,CCNE2,SMAD2,PAK2,TBK1
----regulation of protein metabolic process	GO:0051246	0.00074	2304	178	49	0.275	0.021	WNT16,PKD1,HFE,RHOA,UBE2D1,CDC14B,PHLPP1,CCNT2,DNMT3B,CRKL,EP300,RASSF2,XIAP,FLT1,IKBKB,DNAJB6,CASP2,EZH2,CDKN1B,TPD52L1,VEGFA,FN1,ERRFI1,MYB,RAP2C,PLCG1,PIN1,KDR,DNMT1,KRAS,ROCK2,CAB39,SECISBP2L,PDPK1,PMAIP1,MSN,TCF7L2,SHC1,DLC1,FRS2,MAPK7,IGF2,DDIT4,BMI1,MALT1,CCNE2,SMAD2,PAK2,TBK1
-----regulation of cellular protein metabolic process	GO:0032268	0.000274	2091	178	47	0.264	0.022	WNT16,PKD1,HFE,RHOA,UBE2D1,CDC14B,PHLPP1,CCNT2,DNMT3B,CRKL,EP300,RASSF2,XIAP,FLT1,IKBKB,DNAJB6,CASP2,EZH2,CDKN1B,TPD52L1,VEGFA,FN1,ERRFI1,MYB,RAP2C,PLCG1,PIN1,KDR,DNMT1,KRAS,ROCK2,CAB39,SECISBP2L,PDPK1,PMAIP1,MSN,SHC1,DLC1,FRS2,IGF2,DDIT4,BMI1,MALT1,CCNE2,SMAD2,PAK2,TBK1
------regulation of protein modification process	GO:0031399	1.06e-06	1389	178	41	0.23	0.03	WNT16,PKD1,HFE,RHOA,UBE2D1,CDC14B,PHLPP1,CCNT2,DNMT3B,CRKL,EP300,RASSF2,XIAP,FLT1,IKBKB,EZH2,CDKN1B,TPD52L1,VEGFA,FN1,ERRFI1,MYB,RAP2C,PLCG1,PIN1,KDR,DNMT1,KRAS,ROCK2,CAB39,PDPK1,SHC1,DLC1,FRS2,IGF2,DDIT4,BMI1,MALT1,CCNE2,PAK2,TBK1
-------regulation of protein phosphorylation	GO:0001932	0.000324	1071	178	31	0.174	0.029	WNT16,PKD1,HFE,RHOA,PHLPP1,CCNT2,CRKL,RASSF2,FLT1,EZH2,CDKN1B,TPD52L1,VEGFA,FN1,ERRFI1,RAP2C,PLCG1,PIN1,KDR,KRAS,ROCK2,CAB39,PDPK1,SHC1,FRS2,IGF2,DDIT4,MALT1,CCNE2,PAK2,TBK1
--------regulation of protein kinase activity	GO:0045859	0.00667	590	178	20	0.112	0.034	PKD1,RHOA,CCNT2,CRKL,RASSF2,FLT1,EZH2,CDKN1B,TPD52L1,VEGFA,ERRFI1,RAP2C,PLCG1,CAB39,PDPK1,SHC1,FRS2,MALT1,CCNE2,PAK2
regulation of protein serine/threonine kinase activity	GO:0071900	0.014	367	178	15	0.084	0.041	PKD1,RHOA,CCNT2,CRKL,FLT1,EZH2,CDKN1B,TPD52L1,VEGFA,PLCG1,CAB39,SHC1,FRS2,MALT1,CCNE2
----positive regulation of protein metabolic process	GO:0051247	2.15e-06	1304	178	39	0.219	0.03	WNT16,PKD1,HFE,RHOA,UBE2D1,CDC14B,CCNT2,DNMT3B,CRKL,RASSF2,XIAP,FLT1,CASP2,EZH2,CDKN1B,TPD52L1,VEGFA,MYB,RAP2C,PLCG1,PIN1,KDR,DNMT1,KRAS,ROCK2,CAB39,PDPK1,PMAIP1,MSN,TCF7L2,SHC1,DLC1,FRS2,MAPK7,IGF2,BMI1,MALT1,PAK2,TBK1
positive regulation of cellular metabolic process	GO:0031325	2.07e-09	2462	178	63	0.354	0.026	WNT16,PKD1,HFE,RHOA,PABPC1,UBE2D1,MLLT10,CDC14B,CCNT2,DNMT3B,CRKL,EP300,RASSF2,XIAP,FLT1,IKBKB,CASP2,EZH2,TPD52L1,E2F3,VEGFA,CREB1,MYB,RAP2C,PLCG1,WNT1,YEATS4,PIN1,KDR,DNMT1,KRAS,ROCK2,ETS1,CAB39,GATA4,NCOA2,PDPK1,GATA6,PMAIP1,MSN,MTDH,NOTCH1,TCF7L2,ELOC,SUPV3L1,SHC1,DLC1,TP53INP1,FRS2,MAPK7,IGF2,BMI1,IRS1,ZEB2,ZFPM2,MALT1,SMAD2,CRLF3,JUN,PAK2,TBK1,SP1,ETV5
----positive regulation of phosphorus metabolic process	GO:0010562	0.000686	876	178	27	0.152	0.031	WNT16,PKD1,HFE,RHOA,CCNT2,CRKL,RASSF2,FLT1,EZH2,TPD52L1,VEGFA,RAP2C,PLCG1,PIN1,KDR,KRAS,ROCK2,CAB39,PDPK1,SHC1,DLC1,FRS2,IGF2,IRS1,MALT1,PAK2,TBK1
-----positive regulation of phosphate metabolic process	GO:0045937	0.000686	876	178	27	0.152	0.031	WNT16,PKD1,HFE,RHOA,CCNT2,CRKL,RASSF2,FLT1,EZH2,TPD52L1,VEGFA,RAP2C,PLCG1,PIN1,KDR,KRAS,ROCK2,CAB39,PDPK1,SHC1,DLC1,FRS2,IGF2,IRS1,MALT1,PAK2,TBK1
------positive regulation of phosphorylation	GO:0042327	0.000251	779	178	26	0.146	0.033	WNT16,PKD1,HFE,RHOA,CCNT2,CRKL,RASSF2,FLT1,EZH2,TPD52L1,VEGFA,RAP2C,PLCG1,PIN1,KDR,KRAS,ROCK2,CAB39,PDPK1,SHC1,FRS2,IGF2,IRS1,MALT1,PAK2,TBK1
-------positive regulation of kinase activity	GO:0033674	0.013	412	178	16	0.09	0.039	PKD1,RHOA,CCNT2,CRKL,RASSF2,FLT1,EZH2,TPD52L1,VEGFA,PLCG1,CAB39,PDPK1,SHC1,FRS2,IRS1,MALT1
----positive regulation of nucleobase-containing compound metabolic process	GO:0045935	0.00945	1384	178	33	0.185	0.024	PKD1,PABPC1,MLLT10,CCNT2,EP300,IKBKB,E2F3,VEGFA,CREB1,MYB,WNT1,YEATS4,PIN1,DNMT1,ETS1,GATA4,NCOA2,GATA6,NOTCH1,TCF7L2,ELOC,SUPV3L1,SHC1,TP53INP1,MAPK7,ZEB2,ZFPM2,SMAD2,CRLF3,JUN,TBK1,SP1,ETV5
----positive regulation of cellular protein metabolic process	GO:0032270	2.2e-05	1236	178	36	0.202	0.029	WNT16,PKD1,HFE,RHOA,UBE2D1,CDC14B,CCNT2,DNMT3B,CRKL,RASSF2,XIAP,FLT1,CASP2,EZH2,TPD52L1,VEGFA,MYB,RAP2C,PLCG1,PIN1,KDR,DNMT1,KRAS,ROCK2,CAB39,PDPK1,PMAIP1,MSN,SHC1,DLC1,FRS2,IGF2,BMI1,MALT1,PAK2,TBK1
-----positive regulation of protein modification process	GO:0031401	2.39e-06	972	178	33	0.185	0.034	WNT16,PKD1,HFE,RHOA,UBE2D1,CDC14B,CCNT2,DNMT3B,CRKL,RASSF2,XIAP,FLT1,EZH2,TPD52L1,VEGFA,MYB,RAP2C,PLCG1,PIN1,KDR,DNMT1,KRAS,ROCK2,CAB39,PDPK1,SHC1,DLC1,FRS2,IGF2,BMI1,MALT1,PAK2,TBK1
------positive regulation of protein phosphorylation	GO:0001934	0.00041	745	178	25	0.14	0.034	WNT16,PKD1,HFE,RHOA,CCNT2,CRKL,RASSF2,FLT1,EZH2,TPD52L1,VEGFA,RAP2C,PLCG1,PIN1,KDR,KRAS,ROCK2,CAB39,PDPK1,SHC1,FRS2,IGF2,MALT1,PAK2,TBK1
-------positive regulation of protein kinase activity	GO:0045860	0.0248	385	178	15	0.084	0.039	PKD1,RHOA,CCNT2,CRKL,RASSF2,FLT1,EZH2,TPD52L1,VEGFA,PLCG1,CAB39,PDPK1,SHC1,FRS2,MALT1
--------positive regulation of protein serine/threonine kinase activity	GO:0071902	0.00486	252	178	13	0.073	0.052	PKD1,RHOA,CCNT2,CRKL,FLT1,EZH2,TPD52L1,VEGFA,PLCG1,CAB39,SHC1,FRS2,MALT1
positive regulation of macromolecule biosynthetic process	GO:0010557	0.00311	1315	178	33	0.185	0.025	PKD1,MLLT10,CCNT2,EP300,IKBKB,E2F3,VEGFA,CREB1,MYB,WNT1,YEATS4,PIN1,KDR,ETS1,GATA4,NCOA2,GATA6,NOTCH1,TCF7L2,ELOC,SHC1,TP53INP1,MAPK7,IGF2,IRS1,ZEB2,ZFPM2,SMAD2,CRLF3,JUN,TBK1,SP1,ETV5
positive regulation of cellular biosynthetic process	GO:0031328	0.0411	1417	178	32	0.18	0.023	PKD1,MLLT10,CCNT2,EP300,IKBKB,E2F3,VEGFA,CREB1,MYB,WNT1,YEATS4,PIN1,ETS1,GATA4,NCOA2,GATA6,NOTCH1,TCF7L2,ELOC,SHC1,TP53INP1,MAPK7,IGF2,IRS1,ZEB2,ZFPM2,SMAD2,CRLF3,JUN,TBK1,SP1,ETV5
regulation of RNA metabolic process	GO:0051252	0.00214	2608	178	52	0.292	0.02	PKD1,HFE,PABPC1,UBE2D1,MLLT10,CCNT2,DNMT3B,EP300,XIAP,IKBKB,EZH2,CDKN1B,E2F3,VEGFA,ERBIN,CREB1,MYB,RNF2,WNT1,YEATS4,PIN1,DNMT1,ETS1,GATA4,NCOA2,GATA6,MTDH,NOTCH1,ZEB1,TCF7L2,CELF1,TCF7L1,ELOC,SUPV3L1,SHC1,TP53INP1,MAPK7,IGF2,BMI1,ZEB2,ZFPM2,KLF11,MALT1,ZNF621,SMAD2,FOXG1,CRLF3,JUN,SUZ12,TBK1,SP1,ETV5
----positive regulation of RNA metabolic process	GO:0051254	0.000669	1167	178	32	0.18	0.027	PKD1,PABPC1,MLLT10,CCNT2,EP300,IKBKB,E2F3,VEGFA,CREB1,MYB,WNT1,YEATS4,PIN1,ETS1,GATA4,NCOA2,GATA6,NOTCH1,TCF7L2,ELOC,SUPV3L1,SHC1,TP53INP1,MAPK7,ZEB2,ZFPM2,SMAD2,CRLF3,JUN,TBK1,SP1,ETV5
RNA biosynthetic process	GO:0032774	0.00401	2662	178	52	0.292	0.02	PKD1,HFE,UBE2D1,MLLT10,CCNT2,DNMT3B,EP300,XIAP,IKBKB,EZH2,CDKN1B,E2F3,VEGFA,ERBIN,NRBP1,CREB1,MYB,RNF2,WNT1,YEATS4,PIN1,DNMT1,ETS1,GATA4,NCOA2,GATA6,ABT1,MTDH,NOTCH1,ZEB1,TCF7L2,TCF7L1,ELOC,SHC1,TP53INP1,TAF1D,MAPK7,IGF2,BMI1,ZEB2,ZFPM2,KLF11,MALT1,ZNF621,SMAD2,FOXG1,CRLF3,JUN,SUZ12,TBK1,SP1,ETV5
----nucleic acid-templated transcription	GO:0097659	0.00362	2653	178	52	0.292	0.02	PKD1,HFE,UBE2D1,MLLT10,CCNT2,DNMT3B,EP300,XIAP,IKBKB,EZH2,CDKN1B,E2F3,VEGFA,ERBIN,NRBP1,CREB1,MYB,RNF2,WNT1,YEATS4,PIN1,DNMT1,ETS1,GATA4,NCOA2,GATA6,ABT1,MTDH,NOTCH1,ZEB1,TCF7L2,TCF7L1,ELOC,SHC1,TP53INP1,TAF1D,MAPK7,IGF2,BMI1,ZEB2,ZFPM2,KLF11,MALT1,ZNF621,SMAD2,FOXG1,CRLF3,JUN,SUZ12,TBK1,SP1,ETV5
-----transcription, DNA-templated	GO:0006351	0.00322	2643	178	52	0.292	0.02	PKD1,HFE,UBE2D1,MLLT10,CCNT2,DNMT3B,EP300,XIAP,IKBKB,EZH2,CDKN1B,E2F3,VEGFA,ERBIN,NRBP1,CREB1,MYB,RNF2,WNT1,YEATS4,PIN1,DNMT1,ETS1,GATA4,NCOA2,GATA6,ABT1,MTDH,NOTCH1,ZEB1,TCF7L2,TCF7L1,ELOC,SHC1,TP53INP1,TAF1D,MAPK7,IGF2,BMI1,ZEB2,ZFPM2,KLF11,MALT1,ZNF621,SMAD2,FOXG1,CRLF3,JUN,SUZ12,TBK1,SP1,ETV5
------transcription from RNA polymerase II promoter	GO:0006366	0.000188	1728	178	42	0.236	0.024	PKD1,HFE,UBE2D1,MLLT10,CCNT2,DNMT3B,EP300,XIAP,IKBKB,EZH2,E2F3,VEGFA,NRBP1,CREB1,MYB,RNF2,WNT1,YEATS4,PIN1,DNMT1,ETS1,GATA4,NCOA2,GATA6,ABT1,MTDH,NOTCH1,ZEB1,TCF7L2,TCF7L1,ELOC,MAPK7,BMI1,ZEB2,ZFPM2,KLF11,SMAD2,CRLF3,JUN,TBK1,SP1,ETV5
regulation of RNA biosynthetic process	GO:2001141	0.00333	2423	178	49	0.275	0.02	PKD1,HFE,UBE2D1,MLLT10,CCNT2,DNMT3B,EP300,XIAP,IKBKB,EZH2,CDKN1B,E2F3,VEGFA,ERBIN,CREB1,MYB,RNF2,WNT1,YEATS4,PIN1,DNMT1,ETS1,GATA4,NCOA2,GATA6,MTDH,NOTCH1,ZEB1,TCF7L2,TCF7L1,ELOC,SHC1,TP53INP1,MAPK7,IGF2,BMI1,ZEB2,ZFPM2,KLF11,MALT1,ZNF621,SMAD2,FOXG1,CRLF3,JUN,SUZ12,TBK1,SP1,ETV5
----regulation of nucleic acid-templated transcription	GO:1903506	0.00302	2415	178	49	0.275	0.02	PKD1,HFE,UBE2D1,MLLT10,CCNT2,DNMT3B,EP300,XIAP,IKBKB,EZH2,CDKN1B,E2F3,VEGFA,ERBIN,CREB1,MYB,RNF2,WNT1,YEATS4,PIN1,DNMT1,ETS1,GATA4,NCOA2,GATA6,MTDH,NOTCH1,ZEB1,TCF7L2,TCF7L1,ELOC,SHC1,TP53INP1,MAPK7,IGF2,BMI1,ZEB2,ZFPM2,KLF11,MALT1,ZNF621,SMAD2,FOXG1,CRLF3,JUN,SUZ12,TBK1,SP1,ETV5
-----regulation of transcription, DNA-templated	GO:0006355	0.00267	2405	178	49	0.275	0.02	PKD1,HFE,UBE2D1,MLLT10,CCNT2,DNMT3B,EP300,XIAP,IKBKB,EZH2,CDKN1B,E2F3,VEGFA,ERBIN,CREB1,MYB,RNF2,WNT1,YEATS4,PIN1,DNMT1,ETS1,GATA4,NCOA2,GATA6,MTDH,NOTCH1,ZEB1,TCF7L2,TCF7L1,ELOC,SHC1,TP53INP1,MAPK7,IGF2,BMI1,ZEB2,ZFPM2,KLF11,MALT1,ZNF621,SMAD2,FOXG1,CRLF3,JUN,SUZ12,TBK1,SP1,ETV5
------regulation of transcription from RNA polymerase II promoter	GO:0006357	2.87e-05	1492	178	40	0.225	0.027	PKD1,HFE,UBE2D1,MLLT10,CCNT2,DNMT3B,EP300,XIAP,IKBKB,EZH2,E2F3,VEGFA,CREB1,MYB,RNF2,WNT1,YEATS4,PIN1,DNMT1,ETS1,GATA4,NCOA2,GATA6,MTDH,NOTCH1,ZEB1,TCF7L2,TCF7L1,ELOC,MAPK7,BMI1,ZEB2,ZFPM2,KLF11,SMAD2,CRLF3,JUN,TBK1,SP1,ETV5
----positive regulation of RNA biosynthetic process	GO:1902680	0.00253	1116	178	30	0.169	0.027	PKD1,MLLT10,CCNT2,EP300,IKBKB,E2F3,VEGFA,CREB1,MYB,WNT1,YEATS4,PIN1,ETS1,GATA4,NCOA2,GATA6,NOTCH1,TCF7L2,ELOC,SHC1,TP53INP1,MAPK7,ZEB2,ZFPM2,SMAD2,CRLF3,JUN,TBK1,SP1,ETV5
-----positive regulation of nucleic acid-templated transcription	GO:1903508	0.00249	1115	178	30	0.169	0.027	PKD1,MLLT10,CCNT2,EP300,IKBKB,E2F3,VEGFA,CREB1,MYB,WNT1,YEATS4,PIN1,ETS1,GATA4,NCOA2,GATA6,NOTCH1,TCF7L2,ELOC,SHC1,TP53INP1,MAPK7,ZEB2,ZFPM2,SMAD2,CRLF3,JUN,TBK1,SP1,ETV5
------positive regulation of transcription, DNA-templated	GO:0045893	0.00249	1115	178	30	0.169	0.027	PKD1,MLLT10,CCNT2,EP300,IKBKB,E2F3,VEGFA,CREB1,MYB,WNT1,YEATS4,PIN1,ETS1,GATA4,NCOA2,GATA6,NOTCH1,TCF7L2,ELOC,SHC1,TP53INP1,MAPK7,ZEB2,ZFPM2,SMAD2,CRLF3,JUN,TBK1,SP1,ETV5
-------positive regulation of transcription from RNA polymerase II promoter	GO:0045944	0.000563	812	178	26	0.146	0.032	PKD1,MLLT10,CCNT2,EP300,IKBKB,E2F3,VEGFA,CREB1,MYB,YEATS4,PIN1,ETS1,GATA4,NCOA2,NOTCH1,TCF7L2,ELOC,MAPK7,ZEB2,ZFPM2,SMAD2,CRLF3,JUN,TBK1,SP1,ETV5
negative regulation of transcription from RNA polymerase II promoter	GO:0000122	0.0272	540	178	18	0.101	0.033	UBE2D1,DNMT3B,EP300,EZH2,VEGFA,MYB,RNF2,DNMT1,GATA6,MTDH,NOTCH1,ZEB1,TCF7L2,BMI1,ZEB2,KLF11,SMAD2,JUN
cell-cell junction organization	GO:0045216	0.0485	184	178	10	0.056	0.054	RHOA,FERMT2,FSCN1,IKBKB,VEGFA,PARD6B,KDR,ROCK2,NLGN4X,DLC1
